# Supplementary material for: Directed evolution of aminoacyl-tRNA synthetases through in vivo hypermutation
Source: Nat Commun. 2025 May 24;16:4832. doi: 10.1038/s41467-025-60120-w (PMC12103617; doi:10.1038/s41467-025-60120-w)
Supplement: Supplementary file 3 — Supplementary Data 1 [file 41467_2025_60120_MOESM3_ESM.xlsx]

## Sheet: Evolution campaigns
				OrthoRep-mediated evolution									Enrichment with a static library
	Campaign	Parent aaRS	ncAA	Round 1	Round 2	Round 3	Round 4	Round 5	Round 6	Round 7	Round 8		Sort 1	Sort 2
	AcFRS/AzMF-1	AcFRS	AzMF	P, 1 mM ncAA	P, 1 mM ncAA	N, no ncAA	P, 1 mM ncAA	P, 1 mM ncAA	N, no ncAA	P, 1 mM ncAA	P, 1 mM ncAA		N, no ncAA	P, 1 mM ncAA
	AcFRS/AzMF-2	AcFRS	AzMF	P, 1 mM ncAA	N, no ncAA	P, 1 mM ncAA	P, 1 mM ncAA	N, no ncAA	P, 1 mM ncAA	P, 1 mM ncAA			N, no ncAA	P, 1 mM ncAA
	AcFRS/IF	AcFRS	IF	P, 1 mM ncAA	P, 1 mM ncAA	N, no ncAA	P, 0.1 mM ncAA						N, no ncAA	P, 0.1 mM ncAA
	LeuOmeRS/AzF	LeuOmeRS	AzF	P, 1 mM ncAA	P, 1 mM ncAA	N, no ncAA	P, 1 mM ncAA	P, 1 mM ncAA	N, no ncAA	P, 1 mM ncAA	P, 1 mM ncAA		N, no ncAA	P, 1 mM ncAA
	MaPylRS/AzK	MaPylRS	AzK	P, 0.05 mM ncAA	P, 0.05 mM ncAA	N, no ncAA	P, 0.025 mM ncAA	P, 0.01 mM ncAA					N, no ncAA	P, 0.01 mM ncAA
	MaPylRS/PhK	MaPylRS	PhK	P, 0.02 mM ncAA	P, 0.02 mM ncAA	N, no ncAA	P, 0.01 mM ncAA	P, 0.005 mM ncAA					N, no ncAA	P, 0.005 mM ncAA
	MaPylRS/PrK	MaPylRS	PrK	P, 0.02 mM ncAA	N, no ncAA	P, 0.02 mM ncAA	P, 0.01 mM ncAA						N, no ncAA	P, 0.01 mM ncAA
	NitroY-F5/3FY	NitroY-F5	3FY	P, 10 mM ncAA	P, 10 mM ncAA	N, no ncAA	P, 1 mM ncAA						N, no ncAA	P, 10 mM ncAA
				P: Positive selection, N: Negative selection
