# Supplementary material for: Directed evolution of aminoacyl-tRNA synthetases through in vivo hypermutation
Source: Nat Commun. 2025 May 24;16:4832. doi: 10.1038/s41467-025-60120-w (PMC12103617; doi:10.1038/s41467-025-60120-w)
Supplement: Supplementary file 4 — Supplementary Data 2 [file 41467_2025_60120_MOESM4_ESM.xlsx]

## Sheet: Mutations
	Evolution campaign	Variant	Nucleotide substitutions	Nucleotide insertions	Nucleotide deletions	Amino acid substitutions (nonsynonymous)	Amino acid substitutions (synonymous)	Amino acid insertions
	AcFRS/AzMF-1	AcFRS/AzMF-1-A	C211A, T426A, A485G, G544A, A845G			L71M, N162S, G182S, E282G	I142
	AcFRS/AzMF-1	AcFRS/AzMF-1-B	G544A, C551T			G182S, A184V
	AcFRS/AzMF-1	AcFRS/AzMF-1-C	T251A, G392A, G544A, G1012T, G1039A, T1224C			F84Y, G131D, G182S, A338S, G347S	F408
	AcFRS/AzMF-1	AcFRS/AzMF-1-D	G469A, G544A, G645A, C791A, G931C, A1245G			V157I, G182S, A264E, V311L	L215, K415
	AcFRS/AzMF-1	AcFRS/AzMF-1-E	G544A, G1127A			G182S, R376H
	AcFRS/AzMF-2	AcFRS/AzMF-2-A	G779T			W260L
	AcFRS/AzMF-2	AcFRS/AzMF-2-B	G779T, T933C			W260L	V311V
	AcFRS/AzMF-2	AcFRS/AzMF-2-C	C406T, G779T, C1033T, G1084A			W260L, Q345*, A362T	L136L
	AcFRS/AzMF-2	AcFRS/AzMF-2-D	G779T			W260L
	AcFRS/AzMF-2	AcFRS/AzMF-2-E	G779T, G1002A			W260L	A334A
	AcFRS/AzMF-2	AcFRS/AzMF-2-F	T708C, G779T, C1033T			W260L, Q345*	F236F
	AcFRS/IF	AcFRS/IF-1-A	G61A, T302C, C791A			D21N, V101A, A264E
	AcFRS/IF	AcFRS/IF-1-B	G270A, T302C, C956T			V101A, A319V	K90
	AcFRS/IF	AcFRS/IF-1-C	T302C			V101A
	AcFRS/IF	AcFRS/IF-1-D	G30A, G61A, T302C			D21N, V101A	L10
	AcFRS/IF	AcFRS/IF-1-E	G270A, T302C, C852T			V101A	K90, N284
	LeuOmeRS/AzF	LeuOmeRS/AzF-A	G120C, G791A, C999T, G1135A, C1580T, G2403A, A2492G			L40F, G264D, G379S, A527V, Q831R	G333, L801
	LeuOmeRS/AzF	LeuOmeRS/AzF-B	G120C, T761C, A810G, C945T, A1179T, C1200T, C1383A, C1395T, C1580T, A1774G, C1848T, G2059A, G2339T, T2475A			L40F, M254T, E393D, D461E, A527V, I592V, A687T, G780V	K270, G315, A400, S465, G616, V825
	LeuOmeRS/AzF	LeuOmeRS/AzF-C	G120C, G791A, C999T, G1135A, C1580T, G2403A, A2492G			L40F, G264D, G379S, A527V, Q831R	G333, L801
	LeuOmeRS/AzF	LeuOmeRS/AzF-D	G120T, G376A, C519A, C1155T, G1290T, C1364T, G1482A, C1580T, G2403A, A2492G			L40F, A126T, D173E, P455L, M494I, A527V, Q831R	G385, A430, L801
	LeuOmeRS/AzF	LeuOmeRS/AzF-E	A61G, G120C, C220A, G376A, G1135A, C1580T, G1600A, C1623T, G1822A, A2068T, G2149A, G2280A	AAAAAA between 432 and 433		K21E, L40F, L74M, A126T, G379S, A527V, A534T, A608T, N690Y, G717S, M760I	F541	KK between 144 and 145
	MaPylRS/AzK	MaPylRS/AzK-A	T99C, G102T, G127A, G217A, A385G, A519G			A43T, A73T, M129V	D33, A34, R173
	MaPylRS/AzK	MaPylRS/AzK-B	G49A, A385G, A602T			G17S, M129V, E201V
	MaPylRS/AzK	MaPylRS/AzK-C	G100A, G344A, A385G, A628C, G664T			A34T, R115H, M129V, I210L, A222S
	MaPylRS/AzK	MaPylRS/AzK-D	G50A, A385G, T629C			G17D, M129V, I210T
	MaPylRS/AzK	MaPylRS/AzK-E	G50A, A385G, T629C			G17D, M129V, I210T
	MaPylRS/PhK	MaPylRS/PhK-A	C128T, A385G, C588T, A599C, A723T			A43V, M129V, Q200P	Y196, G241
	MaPylRS/PhK	MaPylRS/PhK-B	T386C, A392G, C530T, C569T			M129T, D131G, T177M, A190V
	MaPylRS/PhK	MaPylRS/PhK-C	T386C, A392G, C530T, C569T			M129T, D131G, T177M, A190V
	MaPylRS/PhK	MaPylRS/PhK-D	T386C, A392G, C530T, C569T			M129T, D131G, T177M, A190V
	MaPylRS/PhK	MaPylRS/PhK-E	T386C, A392G, C530T, C569T			M129T, D131G, T177M, A190V
	MaPylRS/PrK	MaPylRS/PrK-A	G50A, T629C, A339T,			G17D, E113D, I210T
	MaPylRS/PrK	MaPylRS/PrK-B	C128T, T629C			A43V, I210T
	MaPylRS/PrK	MaPylRS/PrK-C	A65T, G166A, T629C			E22V, A56T, I210T
	MaPylRS/PrK	MaPylRS/PrK-D	G127A, T629C, G780A			A43T, I210T	K260
	MaPylRS/PrK	MaPylRS/PrK-E	G49A, T629C, C735T			G17S, I210T	G245
	NitroY-F5/3FY	NitroY-F5/3FY-A	T359C, T379C, G666A			M120T, S127P	A222
	NitroY-F5/3FY	NitroY-F5/3FY-B	T359C, T379C, G435A, T769A			M120T, S127P, M145I, S257T
	NitroY-F5/3FY	NitroY-F5/3FY-C	G211T, T359C, T379C, G648T			A71S, M120T, S127P	G216
	NitroY-F5/3FY	NitroY-F5/3FY-D	T359C, T379C, G435A, T769A			M120T, S127P, M145I, S257T
	NitroY-F5/3FY	NitroY-F5/3FY-E	A52C, C104A, G158A, T359C			N18H, A35D, G53E, M120T
	NitroY-F5/3FY	NitroY-F5/3FY-F	A52C, T359C			N18H, M120T
