# Supplementary material for: Directed evolution of aminoacyl-tRNA synthetases through in vivo hypermutation
Source: Nat Commun. 2025 May 24;16:4832. doi: 10.1038/s41467-025-60120-w (PMC12103617; doi:10.1038/s41467-025-60120-w)
Supplement: Supplementary file 5 — Supplementary Data 3 [file 41467_2025_60120_MOESM5_ESM.xlsx]

## Sheet: Figure 2a fold change
			Fold change							Standard deviation
	Evolution campaign	Variant	AzMF	IF	AzF	OmeY	AcF	OpgY		AzMF	IF	AzF	OmeY	AcF	OpgY
	AcFRS/AzMF-1	WT	1.15837	2.79704	10.6485	11.7167	12.6586	10.0409		0.0362251	0.201503	0.432324	0.514707	0.515586	0.449393
		A	8.44233	9.93785	15.9001	16.245	13.5766	15.3739		0.512589	0.580309	0.914669	1.01402	0.78137	0.879981
		B	7.82474	6.60302	13.3043	13.6905	8.01435	11.4798		0.285045	0.239877	0.472594	0.486951	0.364062	0.380602
		C	7.82889	9.97558	12.5917	12.9127	11.0906	12.9313		0.175646	0.318735	0.18404	0.386655	0.359709	0.322427
		D	7.4257	7.03404	8.40407	8.8063	8.68532	9.44511		0.181916	0.276458	0.255445	0.251807	0.283463	0.279401
		E	7.79617	8.83798	9.87972	10.1455	9.73938	11.0748		0.227698	0.26609	0.251937	0.290791	0.328983	0.293411
	AcFRS/AzMF-2	WT	1.05258	1.12265	7.10938	7.95339	15.5625	7.97676		0.0816917	0.0973221	0.456306	0.456308	0.999565	0.755613
		A	6.50876	4.21801	9.47858	8.09927	11.5638	7.39706		1.30529	0.267089	2.06654	1.47333	2.21957	0.341293
		B	5.85351	4.04557	10.2726	8.47709	11.3527	9.71913		0.841976	0.133712	2.437	2.32452	2.29834	1.77184
		C	5.84009	5.09184	15.9098	15.4797	18.3264	15.278		1.2902	0.706954	3.70409	5.09355	5.42525	3.37054
		D	4.40586	3.91175	8.40836	8.3244	9.36427	8.29699		1.10601	0.622305	2.73455	3.0406	3.34472	2.50419
		E	5.4158	3.94266	7.22703	7.94482	8.8275	7.90757		0.964823	0.314035	2.67086	2.48045	2.61957	1.89427
		F	6.25494	7.03347	16.2577	11.965	15.5625	17.0677		0.924322	1.28086	6.94117	0.744294	0.408778	4.2185
	AcFRS/IF	WT	1.043	2.42148	10.0896	11.7285	12.0045	8.82044		0.111768	0.219862	1.01188	1.68653	1.34503	0.933162
		A	4.32251	7.91234	14.585	13.3002	15.5833	13.6372		0.611116	1.06669	2.0251	2.14115	2.07395	1.81104
		B	4.06976	6.74043	10.3428	10.1873	11.9227	9.87208		0.917778	1.50646	2.22493	2.16289	2.46431	2.07306
		C	3.2976	9.09164	13.4485	13.451	15.3109	13.6862		0.132512	0.368018	0.689934	0.51755	0.625235	0.521514
		D	4.41674	7.26065	10.8652	10.7437	12.5212	9.97377		0.538114	0.83263	1.41712	1.3043	1.55798	1.04482
		E	3.63226	7.87051	14.7609	14.4427	15.7602	13.3737		0.697466	1.42911	2.72545	2.66081	2.90599	2.49708
			AzMF	IF	AzF	OmeY	AcF	OpgY		AzMF	IF	AzF	OmeY	AcF	OpgY
	LeuOmeRS/AzF	WT	18.0545	9.24153	3.48833	17.035	5.00037	16.8051		0.743891	0.271036	0.115128	0.521343	0.414629	0.476951
		A	11.4578	5.88357	11.3976	12.4218	6.07378	7.79471		0.944677	0.183847	0.826645	0.32737	0.339394	0.622978
		B	7.28366	3.2222	8.46468	8.78026	4.31995	5.14797		0.72746	0.254603	0.582773	0.452662	0.491764	0.404621
		C	10.6047	5.36781	10.8944	12.3979	6.07013	7.75832		1.16863	0.59645	1.16278	1.36603	0.704197	0.976135
		D	10.0295	4.21478	10.5998	14.8448	6.00445	9.09327		0.853076	0.397021	0.864023	1.23568	0.619101	0.791725
		E	4.72162	1.78132	5.79179	8.9594	3.30638	6.31562		0.673614	0.209125	0.752846	1.126	0.465097	0.769187
