# Supplementary material for: Directed evolution of aminoacyl-tRNA synthetases through in vivo hypermutation
Source: Nat Commun. 2025 May 24;16:4832. doi: 10.1038/s41467-025-60120-w (PMC12103617; doi:10.1038/s41467-025-60120-w)
Supplement: Supplementary file 6 — Supplementary Data 4 [file 41467_2025_60120_MOESM6_ESM.xlsx]

## Sheet: Figure 3a fold change
			Fold change					Standard deviation of fold change
	Evolution campaign	Variant	AzK	PhK	PrK	BocK		AzK	PhK	PrK	BocK
	MaPylRS/AzK	WT	1.21794	1.92053	2.38752	24.2877		0.0637765	0.0691258	0.210884	0.913247
		A	30.7406	32.2589	8.78058	12.3521		3.63145	3.24252	0.95267	1.71247
		B	31.2552	32.8949	11.96	15.3683		3.46357	3.24163	1.40937	3.74476
		C	27.7889	30.153	9.93346	13.2771		0.670583	1.12509	0.941916	3.35249
		D	27.9695	29.7196	15.447	21.3501		0.726503	0.862929	1.60579	2.70147
		E	28.3732	29.023	14.6521	21.193		1.24112	1.32791	1.53475	2.71793
	MaPylRS/PhK	WT	1.18808	1.95906	2.30808	25.0822		0.036775	0.161976	0.133573	1.775
		A	35.1621	36.6218	14.4526	21.962		3.11591	3.35948	1.82148	1.94172
		B	25.274	31.319	11.565	8.10745		1.58679	1.37009	0.589852	0.262429
		C	24.9222	30.4178	12.2135	8.74664		0.594067	1.75409	0.593353	0.280729
		D	26.4345	30.9563	13.6352	10.0469		0.949493	1.96697	0.628484	0.715278
		E	26.7598	31.9556	12.7314	9.31289		2.1259	2.77038	1.02445	0.877613
	MaPylRS/PrK	WT	1.27421	1.96115	2.38602	22.6081		0.07499	0.121979	0.148793	1.3032
		A	17.7536	20.3255	26.1329	31.9077		1.49318	1.11285	1.67869	1.72231
		B	16.9479	19.0011	23.6221	28.5196		0.520623	0.996302	1.53023	0.803583
		C	14.987	16.0307	19.6195	25.5844		0.445319	0.360773	0.402079	0.498243
		D	16.8162	18.3682	22.2506	27.266		0.936898	0.898539	1.09808	1.28884
		E	16.5011	18.4098	23.7423	31.7831		0.854274	0.950618	1.26994	1.64408
			3FY	3IY	3ClY			3FY	3IY	3ClY
	NitroY-F5/3FY	WT	1.1816	15.184	6.85128			0.115759	1.46164	0.676713
		A	6.52628	23.2244	20.8456			0.476131	1.68398	1.92967
		B	8.5126	21.3683	18.8028			0.870046	2.1332	1.8596
		C	5.71137	20.3677	19.0149			0.382662	0.936201	0.731846
		D	10.2461	17.831	16.4604			0.753084	1.10763	1.01208
		E	4.42135	24.7637	20.4317			0.198094	0.730058	0.566639
		F	4.18736	18.7845	15.9613			0.440792	1.76855	1.51283
