# Supplementary material for: Directed evolution of aminoacyl-tRNA synthetases through in vivo hypermutation
Source: Nat Commun. 2025 May 24;16:4832. doi: 10.1038/s41467-025-60120-w (PMC12103617; doi:10.1038/s41467-025-60120-w)
Supplement: Supplementary file 7 — Supplementary Data 5 [file 41467_2025_60120_MOESM7_ESM.xlsx]

## Sheet: Plasmids
	Plasmid ID	Plasmid name	Notes	Sequence	E. coli selection marker	Yeast selection marker
	pYF049	pGA-AcFRS-polyA-p5bar_Leu2NTD_P1_Integration_plasmid	AcFRS p1 integration cassette	actatctattttttcagtacataatttaattaaatcatcatgacctttatctaattttacatctcttctaccaagacctaattctttattaatactatcaaaatctgttattctattgccttgaggatctttgaaacaccaatctgagtctgaggAACGgatgacctatacataggaagatctatagaaacaaaaagattaataactttcaaatatcagaaaaatatagaaaCatGtgataagctcatagacatataaaaaaatatggcaagcagtaacttgattaaacaattgcaagagcgggggctggtagcccaggtgacggacgaggaagcgttagcagagcgactggcgcaaggcccgatcgcgctcATTtgcggcttcgatcctaccgctgac…	AmpR	LEU2NTD (requires LEU2CTD landing pad)
	pYF057	pGA-LeuOmeRS-polyA-p5bar_Leu2NTD_P1_Integration_plasmid	LeuOmeRS p1 integration cassette	actatctattttttcagtacataatttaattaaatcatcatgacctttatctaattttacatctcttctaccaagacctaattctttattaatactatcaaaatctgttattctattgccttgaggatctttgaaacaccaatctgagtctgaggAACGgatgacctatacataggaagatctatagaaacaaaaagattaataactttcaaatatcagaaaaatatagaaaCatGtgataagctcatagacatataaaaaaatATGGAAGAGCAATACCGCCCGGAAGAGATAGAATCCAAAGTACAGCTTCATTGGGATGAGAAGCGCACATTTGAAGTAACCGAAGACGAGAGCAAAGAGAAGTATTACTGCCTGTCTTTGGAACCCTATCCTTCT…	AmpR	LEU2NTD (requires LEU2CTD landing pad)
	pYF141	pGA-MaPylRS-polyA-p5bar_Leu2NTD_P1_Integration_plasmid	MaPylRS p1 integration cassette	actatctattttttcagtacataatttaattaaatcatcatgacctttatctaattttacatctcttctaccaagacctaattctttattaatactatcaaaatctgttattctattgccttgaggatctttgaaacaccaatctgagtctgaggAACGgatgacctatacataggaagatctatagaaacaaaaagattaataactttcaaatatcagaaaaatatagaaaCatGtgataagctcatagacatataaaaaaatATGGCAGTAAAGTACACAGACGCTCAGATTCAGCGTCTGAGGGAGTACGGCAACGGTACTTACGAGCAAAAAGTCTTTGAAGACTTGGCTTCCAGGGATGCGGCTTTCTCAAAAGAAATGTCTGTAGCGTCCACC…	AmpR	LEU2NTD (requires LEU2CTD landing pad)
	pYF142	pGA-NitroY-F5-polyA-p5bar_Leu2NTD_P1_Integration_plasmid	NitroY-F5 p1 integration cassette	actatctattttttcagtacataatttaattaaatcatcatgacctttatctaattttacatctcttctaccaagacctaattctttattaatactatcaaaatctgttattctattgccttgaggatctttgaaacaccaatctgagtctgaggAACGgatgacctatacataggaagatctatagaaacaaaaagattaataactttcaaatatcagaaaaatatagaaaCatGtgataagctcatagacatataaaaaaatATGGCAGTAAAGTACACAGACGCTCAGATTCAGCGTCTGAGGGAGTACGGCAACGGTACTTACGAGCAAAAAGTCTTTGAAGACTTGGCTTCCAGGGATGCGGCTTTCTCAAAAGAAATGTCTGTAGCGTCCACC…	AmpR	LEU2NTD (requires LEU2CTD landing pad)
	pYF070	pCTcon2-EctRNACUATyr-TEF1 URA3.H26*.K75*-RXG	RXG reporter for AcFRS	gatctatggtgcactctcagtacaatctgctctgatgccgcatagttaagccagccccgacacccgccaacacccgctgacgcgccctgacgggcttgtctgctcccggcatccgcttacagacaagctgtgaccgtctccgggagctgcatgtgtcagaggttttcaccgtcatcaccgaaacgcgcgagacgaaagggcctcgtgatacgcctatttttataggttaatgtcatgataataatggtttcttagacggatcgcttgcctgtaacttacacgcgcctcgtatcttttaatgatggaataatttgggaatttactctgtgtttatttatttttatgttttgtatttggattttagaaagtaaataaagaaggtagaagagttacggaatg…	AmpR	TRP1
	pYF072	pCTcon2-EctRNACUALeu-TEF1 URA3.H26*.K75*-RXG	RXG reporter for LeuOmeRS	gatctatggtgcactctcagtacaatctgctctgatgccgcatagttaagccagccccgacacccgccaacacccgctgacgcgccctgacgggcttgtctgctcccggcatccgcttacagacaagctgtgaccgtctccgggagctgcatgtgtcagaggttttcaccgtcatcaccgaaacgcgcgagacgaaagggcctcgtgatacgcctatttttataggttaatgtcatgataataatggtttcttagacggatcgcttgcctgtaacttacacgcgcctcgtatcttttaatgatggaataatttgggaatttactctgtgtttatttatttttatgttttgtatttggattttagaaagtaaataaagaaggtagaagagttacggaatg…	AmpR	TRP1
	pYF074	pCTcon2-EctRNACUATyr-TEF1 URA3.H26*.K75*-RYG	RYG reporter for AcFRS	gatctatggtgcactctcagtacaatctgctctgatgccgcatagttaagccagccccgacacccgccaacacccgctgacgcgccctgacgggcttgtctgctcccggcatccgcttacagacaagctgtgaccgtctccgggagctgcatgtgtcagaggttttcaccgtcatcaccgaaacgcgcgagacgaaagggcctcgtgatacgcctatttttataggttaatgtcatgataataatggtttcttagacggatcgcttgcctgtaacttacacgcgcctcgtatcttttaatgatggaataatttgggaatttactctgtgtttatttatttttatgttttgtatttggattttagaaagtaaataaagaaggtagaagagttacggaatg…	AmpR	TRP1
	pYF076	pCTcon2-EctRNACUALeu-TEF1 URA3.H26*.K75*-RYG	RYG reporter for LeuOmeRS	gatctatggtgcactctcagtacaatctgctctgatgccgcatagttaagccagccccgacacccgccaacacccgctgacgcgccctgacgggcttgtctgctcccggcatccgcttacagacaagctgtgaccgtctccgggagctgcatgtgtcagaggttttcaccgtcatcaccgaaacgcgcgagacgaaagggcctcgtgatacgcctatttttataggttaatgtcatgataataatggtttcttagacggatcgcttgcctgtaacttacacgcgcctcgtatcttttaatgatggaataatttgggaatttactctgtgtttatttatttttatgttttgtatttggattttagaaagtaaataaagaaggtagaagagttacggaatg…	AmpR	TRP1
	pYF134	pCTcon2-MatRNACUAPyl-TEF1 URA3.H26*.K75*-RXG	RXG reporter for MaPylRS and NitroY-F5	gatctatggtgcactctcagtacaatctgctctgatgccgcatagttaagccagccccgacacccgccaacacccgctgacgcgccctgacgggcttgtctgctcccggcatccgcttacagacaagctgtgaccgtctccgggagctgcatgtgtcagaggttttcaccgtcatcaccgaaacgcgcgagacgaaagggcctcgtgatacgcctatttttataggttaatgtcatgataataatggtttcttagacggatcgcttgcctgtaacttacacgcgcctcgtatcttttaatgatggaataatttgggaatttactctgtgtttatttatttttatgttttgtatttggattttagaaagtaaataaagaaggtagaagagttacggaatg…	AmpR	TRP1
	pYF135	pCTcon2-MatRNACUAPyl-TEF1 URA3.H26*.K75*-RYG	RYG reporter for MaPylRS and NitroY-F5	gatctatggtgcactctcagtacaatctgctctgatgccgcatagttaagccagccccgacacccgccaacacccgctgacgcgccctgacgggcttgtctgctcccggcatccgcttacagacaagctgtgaccgtctccgggagctgcatgtgtcagaggttttcaccgtcatcaccgaaacgcgcgagacgaaagggcctcgtgatacgcctatttttataggttaatgtcatgataataatggtttcttagacggatcgcttgcctgtaacttacacgcgcctcgtatcttttaatgatggaataatttgggaatttactctgtgtttatttatttttatgttttgtatttggattttagaaagtaaataaagaaggtagaagagttacggaatg…	AmpR	TRP1
	pGR618	pCAN1int.ISceI.expr-EcoRI.site-BB-Tv(SAC6p)-NatMX	BB-Tv DNAP replacement cassette	GACGGATCGGGAGATCTCCCGATCCCCTATGGTGCACTCTCAGTACAATCTGCTCTGATGCCGCATAGTTAAGCCAGTATCTGCTCCCTGCTTGTGTGTTGGAGGTCGCTGAGTAGTGCGCGAGCAAAATTTAAGCTACAACAAGGCAAGGCTTGACCGACAATTGCATGAAGAATCTGCTTAGGGTTAGGCGTTTTGCGCTGCTTCGCGATGTACGGGCCAGATATACGCGTTGgtgagtgaattcCAGTTCGAGTTTATCATTATCAATACTGCCATTTCAAAGAATACGTAAATAATTAATAGTAGTGATTTTCCTAACTTTATTTAGTCAAAAAATTAGCCTTTTAATTCTGCTGTAACCCGTACATGCCCAAAATAGGGGGCGGGTTACACAGA…	AmpR	Nat1
	pUMI	SH UMI library #4	used for library construction for enrichment after evolution	ttcttggaggcttccagcgcctcatctggaagtggaacacctgtagcatcgatagcagcaccaccaattaaatgattttcgaaatcgaacttgacattggaacgaacatcagaaatagctttaagaaccttaatggcttcggctgtgatttcttgaccaacgtggtcacctggcaaaacgacgatcttcttaggggcagacattagaatggtatatccttgaaatatatatatatatattgctgaaatgtaaaaggtaagaaaagttagaaagtaagacgattgctaaccacctattggaaaaaacaataggtccttaaataatattgtcaacttcaagtattgtgatgcaagcatttagtcatgaacgcttctctattctatatgaaaagccggttcc…	KanR	LEU2
	pYF157	pCAMCS-AcFRS.W260L(RPL18p-ADH1t)-LEU2	AcFRS.W260L expression plasmid	gaattcgcatctagaataaatcgcagccaagtgagtgaatagatgacgcaccacggtcagacacggccacatcgtatctcacaggagcaagcgcgataggagcactcacacatagtacggtgatccgctgactcctttgcccaaataagacgtgagcccgtctcagatgcacacactggcttaagatgacaacgaagaggatgtccaatattttttttaaggaataaggatacttcaagactagattcccccctgcattcccatcagaaccgtaaaccttggcgctttccttgggaagtattcaagaagtgccttgtccggtttctgtggctcacaaaccagcgcgcccgatatggctttcttttcacttatgaatgtaccagtacgggacaattagaa…	KanR	LEU2
	pYF162	pCAMCS-AcFRS(RPL18p-ADH1t)-LEU2	AcFRS expression plasmid	gaattcgcatctagaataaatcgcagccaagtgagtgaatagatgacgcaccacggtcagacacggccacatcgtatctcacaggagcaagcgcgataggagcactcacacatagtacggtgatccgctgactcctttgcccaaataagacgtgagcccgtctcagatgcacacactggcttaagatgacaacgaagaggatgtccaatattttttttaaggaataaggatacttcaagactagattcccccctgcattcccatcagaaccgtaaaccttggcgctttccttgggaagtattcaagaagtgccttgtccggtttctgtggctcacaaaccagcgcgcccgatatggctttcttttcacttatgaatgtaccagtacgggacaattagaa…	KanR	LEU2
	pYF167	pCAMCS-AcFRS.W260L.Q345*(TAG) (RPL18p-ADH1t)-LEU2	AcFRS.W260L.Q345*(TAG) expression plasmid	gaattcgcatctagaataaatcgcagccaagtgagtgaatagatgacgcaccacggtcagacacggccacatcgtatctcacaggagcaagcgcgataggagcactcacacatagtacggtgatccgctgactcctttgcccaaataagacgtgagcccgtctcagatgcacacactggcttaagatgacaacgaagaggatgtccaatattttttttaaggaataaggatacttcaagactagattcccccctgcattcccatcagaaccgtaaaccttggcgctttccttgggaagtattcaagaagtgccttgtccggtttctgtggctcacaaaccagcgcgcccgatatggctttcttttcacttatgaatgtaccagtacgggacaattagaa…	KanR	LEU2
	pYF168	pCAMCS-AcFRS.W260L.Q345*(TAA) (RPL18p-ADH1t)-LEU2	AcFRS.W260L.Q345*(TAA) expression plasmid	gaattcgcatctagaataaatcgcagccaagtgagtgaatagatgacgcaccacggtcagacacggccacatcgtatctcacaggagcaagcgcgataggagcactcacacatagtacggtgatccgctgactcctttgcccaaataagacgtgagcccgtctcagatgcacacactggcttaagatgacaacgaagaggatgtccaatattttttttaaggaataaggatacttcaagactagattcccccctgcattcccatcagaaccgtaaaccttggcgctttccttgggaagtattcaagaagtgccttgtccggtttctgtggctcacaaaccagcgcgcccgatatggctttcttttcacttatgaatgtaccagtacgggacaattagaa…	KanR	LEU2
	pYF169	pCAMCS-AcFRS.W260L(1-345) (RPL18p-ADH1t)-LEU2	AcFRS.W260L(1-345) expression plasmid	gaattcgcatctagaataaatcgcagccaagtgagtgaatagatgacgcaccacggtcagacacggccacatcgtatctcacaggagcaagcgcgataggagcactcacacatagtacggtgatccgctgactcctttgcccaaataagacgtgagcccgtctcagatgcacacactggcttaagatgacaacgaagaggatgtccaatattttttttaaggaataaggatacttcaagactagattcccccctgcattcccatcagaaccgtaaaccttggcgctttccttgggaagtattcaagaagtgccttgtccggtttctgtggctcacaaaccagcgcgcccgatatggctttcttttcacttatgaatgtaccagtacgggacaattagaa…	KanR	LEU2
	pYF170	pCAMCS-AcFRS.W260L.Q345F(RPL18p-ADH1t)-LEU2	AcFRS.W260L.Q345F expression plasmid	gaattcgcatctagaataaatcgcagccaagtgagtgaatagatgacgcaccacggtcagacacggccacatcgtatctcacaggagcaagcgcgataggagcactcacacatagtacggtgatccgctgactcctttgcccaaataagacgtgagcccgtctcagatgcacacactggcttaagatgacaacgaagaggatgtccaatattttttttaaggaataaggatacttcaagactagattcccccctgcattcccatcagaaccgtaaaccttggcgctttccttgggaagtattcaagaagtgccttgtccggtttctgtggctcacaaaccagcgcgcccgatatggctttcttttcacttatgaatgtaccagtacgggacaattagaa…	KanR	LEU2
	pYF400	pRPL18B-UMI-AcFRS/AzMF-1-A	AcFRS/AzMF-1-A expression plasmid	ttcttggaggcttccagcgcctcatctggaagtggaacacctgtagcatcgatagcagcaccaccaattaaatgattttcgaaatcgaacttgacattggaacgaacatcagaaatagctttaagaaccttaatggcttcggctgtgatttcttgaccaacgtggtcacctggcaaaacgacgatcttcttaggggcagacattagaatggtatatccttgaaatatatatatatatattgctgaaatgtaaaaggtaagaaaagttagaaagtaagacgattgctaaccacctattggaaaaaacaataggtccttaaataatattgtcaacttcaagtattgtgatgcaagcatttagtcatgaacgcttctctattctatatgaaaagccggttcc…	KanR	LEU2
	pYF401	pRPL18B-UMI-AcFRS/IF-C	AcFRS/IF-C expression plasmid	ttcttggaggcttccagcgcctcatctggaagtggaacacctgtagcatcgatagcagcaccaccaattaaatgattttcgaaatcgaacttgacattggaacgaacatcagaaatagctttaagaaccttaatggcttcggctgtgatttcttgaccaacgtggtcacctggcaaaacgacgatcttcttaggggcagacattagaatggtatatccttgaaatatatatatatatattgctgaaatgtaaaaggtaagaaaagttagaaagtaagacgattgctaaccacctattggaaaaaacaataggtccttaaataatattgtcaacttcaagtattgtgatgcaagcatttagtcatgaacgcttctctattctatatgaaaagccggttcc…	KanR	LEU2
	pYF402	pRPL18B-UMI-LeuOmeRS/AzF-A	LeuOmeRS/AzF-A expression plasmid	ttcttggaggcttccagcgcctcatctggaagtggaacacctgtagcatcgatagcagcaccaccaattaaatgattttcgaaatcgaacttgacattggaacgaacatcagaaatagctttaagaaccttaatggcttcggctgtgatttcttgaccaacgtggtcacctggcaaaacgacgatcttcttaggggcagacattagaatggtatatccttgaaatatatatatatatattgctgaaatgtaaaaggtaagaaaagttagaaagtaagacgattgctaaccacctattggaaaaaacaataggtccttaaataatattgtcaacttcaagtattgtgatgcaagcatttagtcatgaacgcttctctattctatatgaaaagccggttcc…	KanR	LEU2
	pYF403	pRPL18B-UMI-MaPylRS/AzK-B	MaPylRS/AzK-B expression plasmid	ttcttggaggcttccagcgcctcatctggaagtggaacacctgtagcatcgatagcagcaccaccaattaaatgattttcgaaatcgaacttgacattggaacgaacatcagaaatagctttaagaaccttaatggcttcggctgtgatttcttgaccaacgtggtcacctggcaaaacgacgatcttcttaggggcagacattagaatggtatatccttgaaatatatatatatatattgctgaaatgtaaaaggtaagaaaagttagaaagtaagacgattgctaaccacctattggaaaaaacaataggtccttaaataatattgtcaacttcaagtattgtgatgcaagcatttagtcatgaacgcttctctattctatatgaaaagccggttcc…	KanR	LEU2
	pYF404	pRPL18B-UMI-MaPylRS/PhK-A	MaPylRS/PhK-A expression plasmid	ttcttggaggcttccagcgcctcatctggaagtggaacacctgtagcatcgatagcagcaccaccaattaaatgattttcgaaatcgaacttgacattggaacgaacatcagaaatagctttaagaaccttaatggcttcggctgtgatttcttgaccaacgtggtcacctggcaaaacgacgatcttcttaggggcagacattagaatggtatatccttgaaatatatatatatatattgctgaaatgtaaaaggtaagaaaagttagaaagtaagacgattgctaaccacctattggaaaaaacaataggtccttaaataatattgtcaacttcaagtattgtgatgcaagcatttagtcatgaacgcttctctattctatatgaaaagccggttcc…	KanR	LEU2
	pYF405	pRPL18B-UMI-MaPylRS/PrK-A	MaPylRS/PrK-A expression plasmid	ttcttggaggcttccagcgcctcatctggaagtggaacacctgtagcatcgatagcagcaccaccaattaaatgattttcgaaatcgaacttgacattggaacgaacatcagaaatagctttaagaaccttaatggcttcggctgtgatttcttgaccaacgtggtcacctggcaaaacgacgatcttcttaggggcagacattagaatggtatatccttgaaatatatatatatatattgctgaaatgtaaaaggtaagaaaagttagaaagtaagacgattgctaaccacctattggaaaaaacaataggtccttaaataatattgtcaacttcaagtattgtgatgcaagcatttagtcatgaacgcttctctattctatatgaaaagccggttcc…	KanR	LEU2
	pYF406	pRPL18B-UMI-NitroY-F5/3FY-D	NitroY-F5/3FY-D expression plasmid	ttcttggaggcttccagcgcctcatctggaagtggaacacctgtagcatcgatagcagcaccaccaattaaatgattttcgaaatcgaacttgacattggaacgaacatcagaaatagctttaagaaccttaatggcttcggctgtgatttcttgaccaacgtggtcacctggcaaaacgacgatcttcttaggggcagacattagaatggtatatccttgaaatatatatatatatattgctgaaatgtaaaaggtaagaaaagttagaaagtaagacgattgctaaccacctattggaaaaaacaataggtccttaaataatattgtcaacttcaagtattgtgatgcaagcatttagtcatgaacgcttctctattctatatgaaaagccggttcc…	KanR	LEU2
	pYF144	pCAMCS-GFPdropout(RPL18p-ADH1t)-LEU2	Empty vector of aaRS expression plasmid	gaattcgcatctagaataaatcgcagccaagtgagtgaatagatgacgcaccacggtcagacacggccacatcgtatctcacaggagcaagcgcgataggagcactcacacatagtacggtgatccgctgactcctttgcccaaataagacgtgagcccgtctcagatgcacacactggcttaagatgacaacgaagaggatgtccaatattttttttaaggaataaggatacttcaagactagattcccccctgcattcccatcagaaccgtaaaccttggcgctttccttgggaagtattcaagaagtgccttgtccggtttctgtggctcacaaaccagcgcgcccgatatggctttcttttcacttatgaatgtaccagtacgggacaattagaa…	KanR	LEU2
	pYF171	pGAL1-sfGFP-His-tRNACUATyr-TRP1	WT sfGFP expression plasmid	ccctgaattcgcatctagatggtagagccacaaacagccggtacaagcaacgatctccaggaccatctgaatcatgcgcggatgacacgaactcacgacggcgatcacagacattaacccacagtacagacactgcgacaacgtggcaattcgtcgcaataccgtctcactgaactggccgataattgcagacgaacgccccattatcttagcctaaaaaaaccttctctttggaactttcagtaatacgcttaactgctcattgctatattgaagtacggattagaagccgccgagcgggcgacagccctccgacggatgactctcctccgtgcgtcctcgtcatcaccggtcgcgttcctgaaacgcagatgtgcctcgcgccgcactgctccgaac…	AmpR	TRP1
	pYF174	pGAL1-sfGFP.150TAG-His-tRNACUATyr-TRP1	sfGFP-150TAG expression plasmid for AcFRS	ccctgaattcgcatctagatggtagagccacaaacagccggtacaagcaacgatctccaggaccatctgaatcatgcgcggatgacacgaactcacgacggcgatcacagacattaacccacagtacagacactgcgacaacgtggcaattcgtcgcaataccgtctcactgaactggccgataattgcagacgaacgccccattatcttagcctaaaaaaaccttctctttggaactttcagtaatacgcttaactgctcattgctatattgaagtacggattagaagccgccgagcgggcgacagccctccgacggatgactctcctccgtgcgtcctcgtcatcaccggtcgcgttcctgaaacgcagatgtgcctcgcgccgcactgctccgaac…	AmpR	TRP1
	pYF175	pGAL1-sfGFP.150TAG-His-tRNACUALeu-TRP1	sfGFP-150TAG expression plasmid for LeuOmeRS	ccctgaattcgcatctagatggtagagccacaaacagccggtacaagcaacgatctccaggaccatctgaatcatgcgcggatgacacgaactcacgacggcgatcacagacattaacccacagtacagacactgcgacaacgtggcaattcgtcgcaataccgtctcactgaactggccgataattgcagacgaacgccccattatcttagcctaaaaaaaccttctctttggaactttcagtaatacgcttaactgctcattgctatattgaagtacggattagaagccgccgagcgggcgacagccctccgacggatgactctcctccgtgcgtcctcgtcatcaccggtcgcgttcctgaaacgcagatgtgcctcgcgccgcactgctccgaac…	AmpR	TRP1
	pYF176	pGAL1-sfGFP.150TAG-His-tRNACUAPyl-TRP1	sfGFP-150TAG expression plasmid for MaPylRS and NitroY-F5	ccctgaattcgcatctagatggtagagccacaaacagccggtacaagcaacgatctccaggaccatctgaatcatgcgcggatgacacgaactcacgacggcgatcacagacattaacccacagtacagacactgcgacaacgtggcaattcgtcgcaataccgtctcactgaactggccgataattgcagacgaacgccccattatcttagcctaaaaaaaccttctctttggaactttcagtaatacgcttaactgctcattgctatattgaagtacggattagaagccgccgagcgggcgacagccctccgacggatgactctcctccgtgcgtcctcgtcatcaccggtcgcgttcctgaaacgcagatgtgcctcgcgccgcactgctccgaac…	AmpR	TRP1
	pYF425	pUltra-MaPylRS/AzK-B	MaPylRS/AzK-B expression plasmid for E. coli	gatcaaaggatcttcttgagatcctttttttctgcgcgtaatcttttgccctgtaaacgaaaaaaccacctggggaggtggtttgatcgaaggttaagtcagttggggaactgcttaaccgtggtaactggctttcgcagagcacagcaaccaaatctgtccttccagtgtagccggactttggcgcacacttcaagagcaaccgcgtgtttagctaaacaaatcctctgcgaactcccagttaccaatggctgctgccagtggcgttttaccgtgcttttccgggttggactcaagtgaacagttaccggataaggcgcagcagtcgggctgaacggggagttcttgcttacagcccagcttggagcgaacgacctacaccgagccgagataccagtg…	SpecR	-
	pYF426	pUltra-MaPylRS/PhK-A	MaPylRS/PhK-A expression plasmid for E. coli	gatcaaaggatcttcttgagatcctttttttctgcgcgtaatcttttgccctgtaaacgaaaaaaccacctggggaggtggtttgatcgaaggttaagtcagttggggaactgcttaaccgtggtaactggctttcgcagagcacagcaaccaaatctgtccttccagtgtagccggactttggcgcacacttcaagagcaaccgcgtgtttagctaaacaaatcctctgcgaactcccagttaccaatggctgctgccagtggcgttttaccgtgcttttccgggttggactcaagtgaacagttaccggataaggcgcagcagtcgggctgaacggggagttcttgcttacagcccagcttggagcgaacgacctacaccgagccgagataccagtg…	SpecR	-
	pYF427	pUltra-MaPylRS/PrK-A	MaPylRS/PrK-A expression plasmid for E. coli	gatcaaaggatcttcttgagatcctttttttctgcgcgtaatcttttgccctgtaaacgaaaaaaccacctggggaggtggtttgatcgaaggttaagtcagttggggaactgcttaaccgtggtaactggctttcgcagagcacagcaaccaaatctgtccttccagtgtagccggactttggcgcacacttcaagagcaaccgcgtgtttagctaaacaaatcctctgcgaactcccagttaccaatggctgctgccagtggcgttttaccgtgcttttccgggttggactcaagtgaacagttaccggataaggcgcagcagtcgggctgaacggggagttcttgcttacagcccagcttggagcgaacgacctacaccgagccgagataccagtg…	SpecR	-
	pYF428	pUltra-NitroY-F5/3FY-D	NitroY-F5/3FY-D expression plasmid for E. coli	gatcaaaggatcttcttgagatcctttttttctgcgcgtaatcttttgccctgtaaacgaaaaaaccacctggggaggtggtttgatcgaaggttaagtcagttggggaactgcttaaccgtggtaactggctttcgcagagcacagcaaccaaatctgtccttccagtgtagccggactttggcgcacacttcaagagcaaccgcgtgtttagctaaacaaatcctctgcgaactcccagttaccaatggctgctgccagtggcgttttaccgtgcttttccgggttggactcaagtgaacagttaccggataaggcgcagcagtcgggctgaacggggagttcttgcttacagcccagcttggagcgaacgacctacaccgagccgagataccagtg…	SpecR	-
	pYF429	pGLO-GFP-1TAG-His	GFP1TAG expression plasmid for E. coli	ttgagatcctttttttctgcgcgtaatctgctgcttgcaaacaaaaaaaccaccgctaccagcggtggtttgtttgccggatcaagagctaccaactctttttccgaaggtaactggcttcagcagagcgcagataccaaatactgtccttctagtgtagccgtagttaggccaccacttcaagaactctgtagcaccgcctacatacctcgctctgctaatcctgttaccagtggctgctgccagtggcgataagtcgtgtcttaccgggttggactcaagacgatagttaccggataaggcgcagcggtcgggctgaacggggggttcgtgcacacagcccagcttggagcgaacgacctacaccgaactgagatacctacagcgtgagctatgaga…	AmpR	-
	pYF483	pGLO-GFP-His	WT GFP expression plasmid for E. coli	ttgagatcctttttttctgcgcgtaatctgctgcttgcaaacaaaaaaaccaccgctaccagcggtggtttgtttgccggatcaagagctaccaactctttttccgaaggtaactggcttcagcagagcgcagataccaaatactgtccttctagtgtagccgtagttaggccaccacttcaagaactctgtagcaccgcctacatacctcgctctgctaatcctgttaccagtggctgctgccagtggcgataagtcgtgtcttaccgggttggactcaagacgatagttaccggataaggcgcagcggtcgggctgaacggggggttcgtgcacacagcccagcttggagcgaacgacctacaccgaactgagatacctacagcgtgagctatgaga…	AmpR	-
