# Supplementary material for: Directed evolution of aminoacyl-tRNA synthetases through in vivo hypermutation
Source: Nat Commun. 2025 May 24;16:4832. doi: 10.1038/s41467-025-60120-w (PMC12103617; doi:10.1038/s41467-025-60120-w)
Supplement: Supplementary file 8 — Supplementary Data 6 [file 41467_2025_60120_MOESM8_ESM.xlsx]

## Sheet: Reagent
	Reagent	Source	Catalog Number	Abbreviation
	Yeast Nitrogen Base w/o AA, Carbohydrate & w/AS	US Biological	Y2025
	Yeast Nitrogen Base w/o AA, Carbohydrate & w/o AS	US Biological	Y2030
	Sodium L-Glutamate Monohydrate	TCI	G0188
	Dextrose Anhydrous (Glucose)	Fisher	BP350
	D-Galactose	GoldBio	G-010
	D-Raffinose pentahydrate	GoldBio	R-030
	Drop-out Mix Synthetic Minus Leucine, Tryptophan w/o Yeast Nitrogen Base	US Biological	D9537
	Drop-out Mix Synthetic Minus Histidine, Leucine, Tryptophan, Uracil w/o Yeast Nitrogen Base	US Biological	D9540
	Drop-out Mix Synthetic, Minus Methionine, Cysteine, Histidine, Leucine, Uracil and Tryptophan w/o Yeast Nitrogen Base	US Biological	D9517-06C
	Powdered Agar	Apex BioResearch	20-273
	Nourseothricin Sulfate	GoldBio	N-500
	L-Canavanine sulfate salt	Sigma Aldrich	C9758
	G418 Sulfate	US Biological	G1000
	Yeast Extract	US Biological	Y2010
	Peptone	US Biological	P3300
	Tryptone (BSE-Free)	US Biological	T8750
	LB Agar Miller	US Biological	L1515
	Ampicillin Sodium Salt	Fisher BioReagents	BP1760
	Spectinomycin Dihydrochloride	Fisher BioReagents	BP29571
	Isopropyl-β-D-thiogalactopyranoside (IPTG) (Dioxane-free)	Fisher BioReagents	BP1755-
	L(+)-Arabinose, 99+%	Thermo Scientific Chemicals	AC104980250
	D-(+)-Maltose monohydrate	Sigma Aldrich	M9171
	Carbowax™ PEG 3350	Fisher Chemical	P146-3
	Lithium acetate dihydrate	Thermo Scientific Chemicals	013417.30
	Deoxyribonucleic acid sodium salt from salmon testes	Sigma Aldrich	D1626
	Zymolyase 20T	US Biological	Z1000
	Proteinase K from Tritirachium album	Sigma Aldrich	P2308
	Bovine Rnase A (from Pancreas)	VWR	97062
	Y-PER Yeast Protein Extraction Reagent	Thermo scientific	78991
	cOmplete, Mini, EDTA-free Protease Inhibitor Cocktail	Roche	04693159001
	HisPur Ni-NTA Resin	Thermo scientific	88221
	O-Methyl-L-tyrosine, 98%	Alfa Aesar	H63096	OmeY
	4-Acetyl phenylalanine hydrochloride	Synchem	SC35005	AcF
	4-Azido-L-phenylalanine	CHEM-IMPEX INT'L	06162	AzF
	O-propargyl-L-tyrosine	psyclopeptide	8230048	OpgY
	(L)-Azidomethyl phenylalanine	Synchem	SC-36464	AzMF
	4-Iodo-L-phenylalanine, 98%	AK Scientific	E478	IF
	H-Lys(Boc)-OH	BACHEM	4000211	BocK
	N6-((2-Azidoethoxy)carbonyl)-L-lysine hydrochloride	Sigma Aldrich	914088	AzK
	H-L-Photo-Lysine*HCl	Iris Biotech	HAA3110	PhK
	N6-((PROP-2-YN-1-YLOXY)CARBONYL)-L-LYSINE	ASTATECH	C14367	PrK
	3-Iodo-L-tyrosine	Sigma Aldrich	I8250	3IY
	3-Chloro-L-tyrosine	Sigma Aldrich	512443	3ClY
	3-Fluoro-L-tyrosine	TCI	F0201	3FY
