# Supplementary material for: Directed evolution of aminoacyl-tRNA synthetases through in vivo hypermutation
Source: Nat Commun. 2025 May 24;16:4832. doi: 10.1038/s41467-025-60120-w (PMC12103617; doi:10.1038/s41467-025-60120-w)
Supplement: Supplementary file 9 — Supplementary Data 7 [file 41467_2025_60120_MOESM9_ESM.xlsx]

## Sheet: Yeasts
	Yeast Strain	Genotype	Notes	Parent Strain	Source
	AR-Y404	AH22, can1, his3, leu2Δ0, HIS4		See previous work	Previous work (Ravikumar et al 2018)
	LLYSS-4	AH22, leu2Δ0, ura3Δ0, HIS3+, flo1Δ0, met15Δ0, trp1Δ0, can1::WT-TPDNAPv3-HygR (pGR475), his6::KanMX, pGKL2, pGKL1Δ::LEU2CTD-junkDNA-Met15-5kb (pGR420)	URA3 / FLO1 / MET15 / TRP1 / HIS6 knocked out, HIS3 knocked in, recoded TP-DNAP1 (pGR475) integrated, p1/p2 protoplast fused, p1 landing pad (pGR420) integrated	AR-Y404	This work
	YF-Y006	AH22, leu2Δ0, ura3Δ0, HIS3+, flo1Δ0, met15Δ0, trp1Δ0, can1::WT-TPDNAPv3-HygR (pGR475), his6::KanMX, pGKL2, pGKL1Δ::AcFRS-LEU2 (pYF049)	AcFRS (pYF049) p1 integration	LLYSS-4	This work
	YF-Y014	AH22, leu2Δ0, ura3Δ0, HIS3+, flo1Δ0, met15Δ0, trp1Δ0, can1::WT-TPDNAPv3-HygR (pGR475), his6::KanMX, pGKL2, pGKL1Δ::LeuOmeRS-LEU2 (pYF057)	LeuOmeRS (pYF057) p1 integration	LLYSS-4	This work
	YF-Y160	AH22, leu2Δ0, ura3Δ0, HIS3+, flo1Δ0, met15Δ0, trp1Δ0, can1::WT-TPDNAPv3-HygR (pGR475), his6::KanMX, pGKL2, pGKL1Δ::MaPylRS-LEU2 (pYF141)	MaPylRS (pYF141) p1 integration	LLYSS-4	This work
	YF-Y162	AH22, leu2Δ0, ura3Δ0, HIS3+, flo1Δ0, met15Δ0, trp1Δ0, can1::WT-TPDNAPv3-HygR (pGR475), his6::KanMX, pGKL2, pGKL1Δ::NitroY-F5-LEU2 (pYF142)	NitroY-F5 (pYF142) p1 integration	LLYSS-4	This work
