# Supplementary material for: Directed evolution of aminoacyl-tRNA synthetases through in vivo hypermutation
Source: Nat Commun. 2025 May 24;16:4832. doi: 10.1038/s41467-025-60120-w (PMC12103617; doi:10.1038/s41467-025-60120-w)
Supplement: Supplementary file 12 — Source Data [file 41467_2025_60120_MOESM12_ESM.xlsx]

## Sheet: Figure1c
Evolution campaign	Variant	Fold change
AcFRS/AzMF-1	WT	1.17744
AcFRS/AzMF-1	WT	1.09471
AcFRS/AzMF-1	WT	1.16445
AcFRS/AzMF-1	WT	1.20025
AcFRS/AzMF-1	A	8.58425
AcFRS/AzMF-1	A	9.19103
AcFRS/AzMF-1	A	7.72259
AcFRS/AzMF-1	A	8.37153
AcFRS/AzMF-1	B	8.39007
AcFRS/AzMF-1	B	7.74058
AcFRS/AzMF-1	B	7.72109
AcFRS/AzMF-1	B	7.48457
AcFRS/AzMF-1	C	7.6163
AcFRS/AzMF-1	C	7.97698
AcFRS/AzMF-1	C	7.8027
AcFRS/AzMF-1	C	7.92301
AcFRS/AzMF-1	D	7.50758
AcFRS/AzMF-1	D	7.55545
AcFRS/AzMF-1	D	7.31202
AcFRS/AzMF-1	D	7.33615
AcFRS/AzMF-1	E	7.66761
AcFRS/AzMF-1	E	7.53125
AcFRS/AzMF-1	E	8.14759
AcFRS/AzMF-1	E	7.85589
AcFRS/AzMF-2	WT	1.05054
AcFRS/AzMF-2	WT	1.14887
AcFRS/AzMF-2	WT	0.966855
AcFRS/AzMF-2	A	7.65825
AcFRS/AzMF-2	A	7.28671
AcFRS/AzMF-2	A	4.64687
AcFRS/AzMF-2	B	6.69961
AcFRS/AzMF-2	B	6.40255
AcFRS/AzMF-2	B	4.53126
AcFRS/AzMF-2	C	7.04561
AcFRS/AzMF-2	C	5.68019
AcFRS/AzMF-2	C	4.86664
AcFRS/AzMF-2	D	4.42935
AcFRS/AzMF-2	D	4.6026
AcFRS/AzMF-2	D	4.11974
AcFRS/AzMF-2	E	4.95635
AcFRS/AzMF-2	E	6.10649
AcFRS/AzMF-2	E	5.08407
AcFRS/AzMF-2	F	5.84505
AcFRS/AzMF-2	F	7.30139
AcFRS/AzMF-2	F	5.56701
AcFRS/IF	WT	2.12995
AcFRS/IF	WT	2.5324
AcFRS/IF	WT	2.31582
AcFRS/IF	WT	2.78013
AcFRS/IF	A	8.39067
AcFRS/IF	A	8.4909
AcFRS/IF	A	8.8033
AcFRS/IF	A	6.3992
AcFRS/IF	B	7.21884
AcFRS/IF	B	6.93385
AcFRS/IF	B	5.94739
AcFRS/IF	B	7.21719
AcFRS/IF	C	8.82751
AcFRS/IF	C	9.61169
AcFRS/IF	C	8.74584
AcFRS/IF	C	9.219
AcFRS/IF	D	7.81941
AcFRS/IF	D	7.48493
AcFRS/IF	D	6.66799
AcFRS/IF	D	7.19
AcFRS/IF	E	10.9334
AcFRS/IF	E	6.89113
AcFRS/IF	E	7.34251
AcFRS/IF	E	7.3362
LeuOmeRS/AzF	WT	3.53136
LeuOmeRS/AzF	WT	3.37058
LeuOmeRS/AzF	WT	3.37317
LeuOmeRS/AzF	WT	3.69037
LeuOmeRS/AzF	A	12.4251
LeuOmeRS/AzF	A	11.1122
LeuOmeRS/AzF	A	11.0464
LeuOmeRS/AzF	A	10.9878
LeuOmeRS/AzF	B	8.01306
LeuOmeRS/AzF	B	8.71814
LeuOmeRS/AzF	B	9.05468
LeuOmeRS/AzF	B	8.09209
LeuOmeRS/AzF	C	11.5214
LeuOmeRS/AzF	C	12.3839
LeuOmeRS/AzF	C	9.91462
LeuOmeRS/AzF	C	10.1319
LeuOmeRS/AzF	D	11.2341
LeuOmeRS/AzF	D	11.3315
LeuOmeRS/AzF	D	10.2589
LeuOmeRS/AzF	D	9.75825
LeuOmeRS/AzF	E	5.93465
LeuOmeRS/AzF	E	6.87456
LeuOmeRS/AzF	E	5.23967
LeuOmeRS/AzF	E	5.34439
MaPylRS/N3	WT	1.29529
MaPylRS/N3	WT	1.19431
MaPylRS/N3	WT	1.25303
MaPylRS/N3	WT	1.13346
MaPylRS/N3	A	28.7219
MaPylRS/N3	A	29.5229
MaPylRS/N3	A	36.5692
MaPylRS/N3	A	29.0379
MaPylRS/N3	B	30.1029
MaPylRS/N3	B	30.1057
MaPylRS/N3	B	37.7426
MaPylRS/N3	B	28.1724
MaPylRS/N3	C	28.7208
MaPylRS/N3	C	28.0343
MaPylRS/N3	C	27.5233
MaPylRS/N3	C	26.921
MaPylRS/N3	D	29.3611
MaPylRS/N3	D	27.6066
MaPylRS/N3	D	27.7023
MaPylRS/N3	D	27.2721
MaPylRS/N3	E	29.466
MaPylRS/N3	E	29.6614
MaPylRS/N3	E	26.9449
MaPylRS/N3	E	27.5819
MaPylRS/PhK	WT	1.78837
MaPylRS/PhK	WT	1.90879
MaPylRS/PhK	WT	1.99527
MaPylRS/PhK	WT	2.14658
MaPylRS/PhK	A	36.8936
MaPylRS/PhK	A	36.2583
MaPylRS/PhK	A	36.4415
MaPylRS/PhK	A	36.8917
MaPylRS/PhK	B	31.0761
MaPylRS/PhK	B	31.4337
MaPylRS/PhK	B	33.4628
MaPylRS/PhK	B	29.4327
MaPylRS/PhK	C	32.6526
MaPylRS/PhK	C	30.4146
MaPylRS/PhK	C	28.7298
MaPylRS/PhK	C	29.8979
MaPylRS/PhK	D	31.8389
MaPylRS/PhK	D	32.0022
MaPylRS/PhK	D	28.8357
MaPylRS/PhK	D	31.169
MaPylRS/PhK	E	31.0352
MaPylRS/PhK	E	31.4076
MaPylRS/PhK	E	33.7887
MaPylRS/PhK	E	31.8436
MaPylRS/PrK	WT	2.3799
MaPylRS/PrK	WT	2.30015
MaPylRS/PrK	WT	2.35273
MaPylRS/PrK	WT	2.52543
MaPylRS/PrK	A	26.1695
MaPylRS/PrK	A	24.1994
MaPylRS/PrK	A	27.9189
MaPylRS/PrK	A	26.4438
MaPylRS/PrK	B	25.3618
MaPylRS/PrK	B	22.0185
MaPylRS/PrK	B	23.8584
MaPylRS/PrK	B	23.277
MaPylRS/PrK	C	19.5969
MaPylRS/PrK	C	19.2023
MaPylRS/PrK	C	19.6124
MaPylRS/PrK	C	20.0847
MaPylRS/PrK	D	21.8114
MaPylRS/PrK	D	21.7124
MaPylRS/PrK	D	21.8862
MaPylRS/PrK	D	23.7188
MaPylRS/PrK	E	22.4359
MaPylRS/PrK	E	22.7864
MaPylRS/PrK	E	24.9811
MaPylRS/PrK	E	24.9674
NitroY-F5/3FTyr	WT	1.3195
NitroY-F5/3FTyr	WT	1.09481
NitroY-F5/3FTyr	WT	1.12197
NitroY-F5/3FTyr	WT	1.21831
NitroY-F5/3FTyr	A	6.37634
NitroY-F5/3FTyr	A	7.05548
NitroY-F5/3FTyr	A	6.11514
NitroY-F5/3FTyr	A	6.63932
NitroY-F5/3FTyr	B	7.67478
NitroY-F5/3FTyr	B	9.31286
NitroY-F5/3FTyr	B	8.93215
NitroY-F5/3FTyr	B	8.33158
NitroY-F5/3FTyr	C	6.09234
NitroY-F5/3FTyr	C	6.15911
NitroY-F5/3FTyr	C	5.27144
NitroY-F5/3FTyr	C	5.36621
NitroY-F5/3FTyr	D	10.501
NitroY-F5/3FTyr	D	9.76185
NitroY-F5/3FTyr	D	10.023
NitroY-F5/3FTyr	D	10.7542
NitroY-F5/3FTyr	E	4.36092
NitroY-F5/3FTyr	E	4.73947
NitroY-F5/3FTyr	E	4.33626
NitroY-F5/3FTyr	E	4.25915
NitroY-F5/3FTyr	F	4.76079
NitroY-F5/3FTyr	F	4.45186
NitroY-F5/3FTyr	F	4.06562
NitroY-F5/3FTyr	F	3.60026

## Sheet: Figure2a
		RRE
Evolution campaign	Variant	-ncAA	AzMF	IF	AzF	OmeY	AcF	OpgY
AcFRS/AzMF-1	WT	0.0409444	0.047429	0.114523	0.435994	0.479732	0.518298	0.411118
	A	0.039209	0.331016	0.389653	0.623429	0.63695	0.532325	0.602795
	B	0.0417486	0.326672	0.275667	0.555436	0.571561	0.334588	0.479267
	C	0.0466248	0.365021	0.46511	0.587086	0.602053	0.517096	0.60292
	D	0.0615823	0.457292	0.433172	0.517542	0.542312	0.534862	0.581651
	E	0.057353	0.447134	0.506884	0.566631	0.581873	0.558582	0.635172
AcFRS/AzMF-2	WT	0.0309417	0.0325686	0.0347367	0.219976	0.246091	0.481529	0.246814
	A	0.0757048	0.492744	0.319323	0.717574	0.613154	0.875438	0.559993
	B	0.0747072	0.4373	0.302234	0.76744	0.6333	0.848127	0.726089
	C	0.0412122	0.240683	0.209846	0.655679	0.637952	0.755271	0.629642
	D	0.0800795	0.352819	0.313251	0.673337	0.666614	0.749887	0.664419
	E	0.0786487	0.425945	0.310085	0.568396	0.624849	0.694271	0.62192
	F	0.036121	0.225935	0.254056	0.587246	0.43219	0.562135	0.616502
AcFRS/IF	WT	0.0321634	0.0335464	0.0778832	0.324515	0.377227	0.386106	0.283695
	A	0.0357091	0.154353	0.282542	0.520817	0.474937	0.556466	0.486972
	B	0.0460498	0.187412	0.310396	0.476283	0.469124	0.549038	0.454608
	C	0.0331768	0.109404	0.301632	0.446179	0.446261	0.507966	0.454064
	D	0.0437375	0.193177	0.317563	0.475215	0.469902	0.547647	0.436228
	E	0.0371876	0.135075	0.292685	0.548924	0.537089	0.586085	0.497336
		-ncAA	AzMF	IF	AzF	OmeY	AcF	OpgY
LeuOmeRS/AzF	WT	0.0361471	0.652618	0.334055	0.126093	0.615767	0.180749	0.607456
	A	0.0424399	0.486269	0.249698	0.483711	0.52718	0.257771	0.330806
	B	0.0493776	0.359649	0.159104	0.417965	0.433548	0.213309	0.254194
	C	0.0428415	0.454322	0.229965	0.466733	0.531145	0.260054	0.332378
	D	0.0291628	0.292489	0.122915	0.309118	0.432915	0.175107	0.265185
	E	0.0464204	0.219179	0.0826895	0.268857	0.415899	0.153483	0.293173

## Sheet: Figure3a
		RRE
Evolution campaign	Variant	-ncAA	AzK	PhK	PrK	BocK
MaPylRS/AzK	WT	0.0292482	0.0356227	0.0561721	0.0698307	0.710372
	A	0.0281881	0.866519	0.909316	0.247508	0.348181
	B	0.0294037	0.919018	0.967232	0.351669	0.451886
	C	0.0299323	0.831786	0.902549	0.297332	0.397415
	D	0.0288522	0.806982	0.857476	0.445681	0.615999
	E	0.0291683	0.827598	0.846551	0.427378	0.618164
MaPylRS/PhK	WT	0.0278707	0.0331126	0.0546003	0.0643278	0.699059
	A	0.0276852	0.97347	1.01388	0.400123	0.608021
	B	0.0277107	0.700359	0.867873	0.320474	0.224663
	C	0.0281333	0.701144	0.855752	0.343607	0.246072
	D	0.0291208	0.769793	0.901473	0.397067	0.292573
	E	0.0277925	0.743723	0.888127	0.353838	0.258829
MaPylRS/PrK	WT	0.0201177	0.0256341	0.0394537	0.0480011	0.454824
	A	0.0261228	0.463773	0.530959	0.682665	0.833519
	B	0.0291751	0.494456	0.554358	0.689177	0.832063
	C	0.0326694	0.489618	0.523713	0.640959	0.835828
	D	0.0316808	0.532752	0.581919	0.704919	0.86381
	E	0.0258185	0.426034	0.475314	0.61299	0.820592
		-ncAA	3FY	3IY	3ClY
NitroY-F5/3FY	WT	0.0216846	0.0256226	0.32926	0.148568
	A	0.0239716	0.156446	0.556726	0.499702
	B	0.0235366	0.200358	0.502938	0.442553
	C	0.0243386	0.139007	0.495721	0.462796
	D	0.0287717	0.294799	0.513029	0.473595
	E	0.0219805	0.0971836	0.54432	0.449099
	F	0.0296643	0.124215	0.557228	0.473481

## Sheet: Figure4a-g
a. AcFRS/AzMF-1-A			b. AcFRS/IF-C			c. LeuOmeRS/AzF-A			d. MaPylRS/AzK-B			e. MaPylRS/PhK-A			f. MaPylRS/PrK-A			g. NitroY-F5/3FY-D
	RRE			RRE			RRE			RRE			RRE			RRE			RRE
Concentraion (M)	WT	Evolved	Concentraion (M)	WT	Evolved	Concentraion (M)	WT	Evolved	Concentraion (M)	WT	Evolved	Concentraion (M)	WT	Evolved	Concentraion (M)	WT	Evolved	Concentraion (M)	WT	Evolved
0.01	0.0557028	0.532592	0.01	0.180674	0.439277	0.01	0.165284	0.584934	0.01	0.0373326	0.704886	0.01	0.0868133	0.711476	0.01	0.0820388	0.681056	0.01	0.0240531	0.244028
0.00316228	0.0636197	0.532509	0.00316228	0.0991098	0.335197	0.00316228	0.189603	0.591017	0.002	0.0324113	0.719262	0.002	0.0553409	0.765328	0.002	0.0802636	0.687908	0.00316228	0.0231448	0.164999
0.001	0.0617716	0.470524	0.001	0.105116	0.42037	0.001	0.13988	0.523626	0.0004	0.0248408	0.707881	0.0004	0.0360152	0.739467	0.0004	0.0440927	0.59764	0.001	0.0220067	0.110138
0.000316228	0.0540331	0.359568	0.000316228	0.0798883	0.389968	0.000316228	0.0925495	0.405414	8e-05	0.0220012	0.669838	8e-05	0.0248808	0.666377	8e-05	0.0248972	0.461209	0.000316228	0.0229369	0.0735977
0.0001	0.0436318	0.183703	0.0001	0.0643756	0.393375	0.0001	0.0590483	0.238493	1.6e-05	0.0217588	0.567921	1.6e-05	0.0228911	0.518458	1.6e-05	0.0217052	0.217182	0.0001	0.021616	0.0495276
3.16228e-05	0.0403558	0.0895607	3.16228e-05	0.0493301	0.382783	3.16228e-05	0.0456801	0.121353	3.2e-06	0.0212628	0.254516	3.2e-06	0.0232566	0.256738	3.2e-06	0.0212886	0.0829026	3.16228e-05	0.0209891	0.0372497
1e-05	0.0330577	0.0682933	1e-05	0.041492	0.244949	1e-05	0.0393741	0.0703812	6.4e-07	0.0195851	0.0951216	6.4e-07	0.0226733	0.0988395	6.4e-07	0.0210706	0.0410294	1e-05	0.0222484	0.0325925
3.16228e-06	0.0394579	0.068299	3.16228e-06	0.0393676	0.1364	3.16228e-06	0.0391603	0.0562929	1.28e-07	0.0193378	0.0364885	1.28e-07	0.0221188	0.0382398	1.28e-07	0.0216897	0.0306605	3.16228e-06	0.0222849	0.0303736
1e-06	0.0418995	0.0641648	1e-06	0.0378343	0.0826128	1e-06	0.0396755	0.0511689	2.56e-08	0.0215638	0.0243063	2.56e-08	0.0223214	0.0231636	2.56e-08	0.0209504	0.028259	1e-06	0.0212621	0.0293818
3.16228e-07	0.0446997	0.0713213	3.16228e-07	0.0397844	0.0660768	3.16228e-07	0.0386209	0.0496643	5.12e-09	0.0207344	0.02159	5.12e-09	0.0223596	0.0200616	5.12e-09	0.0210531	0.0277394	3.16228e-07	0.0210263	0.0286083
1e-07	0.0469284	0.0563808	1e-07	0.0405872	0.0620675	1e-07	0.039287	0.0589141	1.024e-09	0.0211517	0.021679	1.024e-09	0.0220713	0.0196723	1.024e-09	0.0210599	0.0287552	1e-07	0.020601	0.0292275

## Sheet: Figure4h
	LOD (M)
Campaign	WT	Evolved
AcFRS/AzMF	0.000800406	2.72689e-05
AcFRS/IF	2.09168e-05	5.08039e-07
LeuOmeRS/AzF	2.40771e-05	7.25462e-07
MaPylRS/N3	0.000243518	2.87205e-08
MaPylRS/PhK	4.37525e-05	9.01871e-09
MaPylRS/Alk	9.83904e-05	2.72376e-07
NitroY-F5/eFTyr	0.000859715	3.49909e-06

## Sheet: Figure5d
Variant	Condition	RRE	*an outlier is underlined and excluded from the analysis
WT	-ncAA	0.0263206
WT	-ncAA	0.0294019
WT	-ncAA	0.0213711
WT	-ncAA	0.0250385
W260L	-ncAA	0.0592765
W260L	-ncAA	0.0504407
W260L	-ncAA	0.058238
W260L	-ncAA	0.0538086
W260L.Q345*(TAG)	-ncAA	0.0318213
W260L.Q345*(TAG)	-ncAA	0.0311888
W260L.Q345*(TAG)	-ncAA	0.0280141
W260L.Q345*(TAG)	-ncAA	0.0300781
W260L.Q345*(TAA)	-ncAA	0.0307057
W260L.Q345*(TAA)	-ncAA	0.0352838
W260L.Q345*(TAA)	-ncAA	0.0283238
W260L.Q345*(TAA)	-ncAA	0.0249191
W260L(1-345)	-ncAA	0.0266083
W260L(1-345)	-ncAA	0.0273429
W260L(1-345)	-ncAA	0.03048
W260L(1-345)	-ncAA	0.0259826
W260L.Q345F	-ncAA	0.0707341
W260L.Q345F	-ncAA	0.0484307
W260L.Q345F	-ncAA	0.0619203
W260L.Q345F	-ncAA	0.0675576
WT	AzMF	0.0328005
WT	AzMF	0.0396675
WT	AzMF	0.0310435
WT	AzMF	0.0370714
W260L	AzMF	0.424308
W260L	AzMF	0.437746
W260L	AzMF	0.411618
W260L	AzMF	0.578112
W260L.Q345*(TAG)	AzMF	0.193725
W260L.Q345*(TAG)	AzMF	0.199797
W260L.Q345*(TAG)	AzMF	0.188946
W260L.Q345*(TAG)	AzMF	0.199698
W260L.Q345*(TAA)	AzMF	0.0402649
W260L.Q345*(TAA)	AzMF	0.051483
W260L.Q345*(TAA)	AzMF	0.0539312
W260L.Q345*(TAA)	AzMF	0.0490874
W260L(1-345)	AzMF	0.0319983
W260L(1-345)	AzMF	0.0337404
W260L(1-345)	AzMF	0.0316637
W260L(1-345)	AzMF	0.061418
W260L.Q345F	AzMF	0.403841
W260L.Q345F	AzMF	0.370909
W260L.Q345F	AzMF	0.48816
W260L.Q345F	AzMF	0.350773
WT	10 mMAzMF	0.036079
WT	10 mMAzMF	0.0423725
WT	10 mMAzMF	0.0374926
WT	10 mMAzMF	0.063917
W260L	10 mMAzMF	0.376705
W260L	10 mMAzMF	0.380203
W260L	10 mMAzMF	0.87717
W260L	10 mMAzMF	0.382233
W260L.Q345*(TAG)	10 mMAzMF	0.619256
W260L.Q345*(TAG)	10 mMAzMF	0.578897
W260L.Q345*(TAG)	10 mMAzMF	0.47091
W260L.Q345*(TAG)	10 mMAzMF	0.385539
W260L.Q345*(TAA)	10 mMAzMF	0.0414164
W260L.Q345*(TAA)	10 mMAzMF	0.0363882
W260L.Q345*(TAA)	10 mMAzMF	0.0296906
W260L.Q345*(TAA)	10 mMAzMF	0.0316214
W260L(1-345)	10 mMAzMF	0.0324393
W260L(1-345)	10 mMAzMF	0.0338288
W260L(1-345)	10 mMAzMF	0.0351776
W260L(1-345)	10 mMAzMF	0.0569803
W260L.Q345F	10 mMAzMF	0.756967
W260L.Q345F	10 mMAzMF	0.675619
W260L.Q345F	10 mMAzMF	0.409122
W260L.Q345F	10 mMAzMF	0.398
WT	IF	0.0626203
WT	IF	0.0754952
WT	IF	0.0679277
WT	IF	0.0841366
W260L	IF	0.516434
W260L	IF	0.529355
W260L	IF	0.571776
W260L	IF	0.46301
W260L.Q345*(TAG)	IF	0.360746
W260L.Q345*(TAG)	IF	0.355226
W260L.Q345*(TAG)	IF	0.324735
W260L.Q345*(TAG)	IF	0.3032
W260L.Q345*(TAA)	IF	0.031474
W260L.Q345*(TAA)	IF	0.0355467
W260L.Q345*(TAA)	IF	0.0237687
W260L.Q345*(TAA)	IF	0.0257146
W260L(1-345)	IF	0.0238252
W260L(1-345)	IF	0.0253825
W260L(1-345)	IF	0.0266144
W260L(1-345)	IF	0.0375972
W260L.Q345F	IF	0.544788
W260L.Q345F	IF	0.523584
W260L.Q345F	IF	0.463526
W260L.Q345F	IF	0.453503
WT	AzF	0.340298
WT	AzF	0.366063
WT	AzF	0.385887
WT	AzF	0.479322
W260L	AzF	0.693403
W260L	AzF	0.727616
W260L	AzF	0.6966
W260L	AzF	0.70702
W260L.Q345*(TAG)	AzF	0.690387
W260L.Q345*(TAG)	AzF	0.676789
W260L.Q345*(TAG)	AzF	0.687932
W260L.Q345*(TAG)	AzF	0.60326
W260L.Q345*(TAA)	AzF	0.072579
W260L.Q345*(TAA)	AzF	0.092238
W260L.Q345*(TAA)	AzF	0.0590609
W260L.Q345*(TAA)	AzF	0.0625001
W260L(1-345)	AzF	0.031055
W260L(1-345)	AzF	0.0313019
W260L(1-345)	AzF	0.030016
W260L(1-345)	AzF	0.057636
W260L.Q345F	AzF	0.782236
W260L.Q345F	AzF	0.771848
W260L.Q345F	AzF	0.808329
W260L.Q345F	AzF	0.674
WT	OmeY	0.361878
WT	OmeY	0.391832
WT	OmeY	0.404441
WT	OmeY	0.383954
W260L	OmeY	0.561658
W260L	OmeY	0.554099
W260L	OmeY	0.699889
W260L	OmeY	0.767554
W260L.Q345*(TAG)	OmeY	0.479632
W260L.Q345*(TAG)	OmeY	0.553927
W260L.Q345*(TAG)	OmeY	0.510242
W260L.Q345*(TAG)	OmeY	0.44984
W260L.Q345*(TAA)	OmeY	0.0701212
W260L.Q345*(TAA)	OmeY	0.090464
W260L.Q345*(TAA)	OmeY	0.09766
W260L.Q345*(TAA)	OmeY	0.10245
W260L(1-345)	OmeY	0.0321354
W260L(1-345)	OmeY	0.0329475
W260L(1-345)	OmeY	0.030927
W260L(1-345)	OmeY	0.0307517
W260L.Q345F	OmeY	0.820848
W260L.Q345F	OmeY	0.69202
W260L.Q345F	OmeY	0.791796
W260L.Q345F	OmeY	0.492402
WT	AcF	0.461231
WT	AcF	0.557958
WT	AcF	0.564487
WT	AcF	0.557774
W260L	AcF	0.638277
W260L	AcF	0.715368
W260L	AcF	0.759727
W260L	AcF	0.845573
W260L.Q345*(TAG)	AcF	0.679458
W260L.Q345*(TAG)	AcF	0.725407
W260L.Q345*(TAG)	AcF	0.66575
W260L.Q345*(TAG)	AcF	0.623001
W260L.Q345*(TAA)	AcF	0.095028
W260L.Q345*(TAA)	AcF	0.12613
W260L.Q345*(TAA)	AcF	0.193474
W260L.Q345*(TAA)	AcF	0.159069
W260L(1-345)	AcF	0.028154
W260L(1-345)	AcF	0.0281844
W260L(1-345)	AcF	0.0273999
W260L(1-345)	AcF	0.0357277
W260L.Q345F	AcF	0.825253
W260L.Q345F	AcF	0.793738
W260L.Q345F	AcF	0.849417
W260L.Q345F	AcF	0.681701
WT	OpgY	0.289279
WT	OpgY	0.32628
WT	OpgY	0.308148
WT	OpgY	0.36606
W260L	OpgY	0.675443
W260L	OpgY	0.674381
W260L	OpgY	0.656914
W260L	OpgY	0.661857
W260L.Q345*(TAG)	OpgY	0.679015
W260L.Q345*(TAG)	OpgY	0.697368
W260L.Q345*(TAG)	OpgY	0.621785
W260L.Q345*(TAG)	OpgY	0.620012
W260L.Q345*(TAA)	OpgY	0.0446706
W260L.Q345*(TAA)	OpgY	0.0519659
W260L.Q345*(TAA)	OpgY	0.045777
W260L.Q345*(TAA)	OpgY	0.0467149
W260L(1-345)	OpgY	0.0281552
W260L(1-345)	OpgY	0.0284922
W260L(1-345)	OpgY	0.0273062
W260L(1-345)	OpgY	0.0390402
W260L.Q345F	OpgY	0.726105
W260L.Q345F	OpgY	0.716505
W260L.Q345F	OpgY	0.737135
W260L.Q345F	OpgY	0.701357

## Sheet: Figure5e
Variant	Condition	Fold change	*an outlier is underlined and excluded from the analysis
WT	AzMF	1.24619
WT	AzMF	1.34915
WT	AzMF	1.45259
WT	AzMF	1.48058
W260L	AzMF	7.15812
W260L	AzMF	8.67843
W260L	AzMF	7.06786
W260L	AzMF	10.7438
W260L.Q345*(TAG)	AzMF	6.08791
W260L.Q345*(TAG)	AzMF	6.40604
W260L.Q345*(TAG)	AzMF	6.7447
W260L.Q345*(TAG)	AzMF	6.63932
W260L.Q345*(TAA)	AzMF	1.31132
W260L.Q345*(TAA)	AzMF	1.45911
W260L.Q345*(TAA)	AzMF	1.90409
W260L.Q345*(TAA)	AzMF	1.96987
W260L(1-345)	AzMF	1.20257
W260L(1-345)	AzMF	1.23398
W260L(1-345)	AzMF	1.03883
W260L(1-345)	AzMF	2.36382
W260L.Q345F	AzMF	5.70929
W260L.Q345F	AzMF	7.65856
W260L.Q345F	AzMF	7.88369
W260L.Q345F	AzMF	5.19221
WT	10 mMAzMF	1.37075
WT	10 mMAzMF	1.44115
WT	10 mMAzMF	1.75435
WT	10 mMAzMF	2.55275
W260L	10 mMAzMF	6.35505
W260L	10 mMAzMF	7.53762
W260L	10 mMAzMF	15.0618
W260L	10 mMAzMF	7.10356
W260L.Q345*(TAG)	10 mMAzMF	19.4604
W260L.Q345*(TAG)	10 mMAzMF	18.561
W260L.Q345*(TAG)	10 mMAzMF	16.8098
W260L.Q345*(TAG)	10 mMAzMF	12.8179
W260L.Q345*(TAA)	10 mMAzMF	1.34882
W260L.Q345*(TAA)	10 mMAzMF	1.0313
W260L.Q345*(TAA)	10 mMAzMF	1.04826
W260L.Q345*(TAA)	10 mMAzMF	1.26896
W260L(1-345)	10 mMAzMF	1.21914
W260L(1-345)	10 mMAzMF	1.23721
W260L(1-345)	10 mMAzMF	1.15412
W260L(1-345)	10 mMAzMF	2.19302
W260L.Q345F	10 mMAzMF	10.7016
W260L.Q345F	10 mMAzMF	13.9502
W260L.Q345F	10 mMAzMF	6.60724
W260L.Q345F	10 mMAzMF	5.89127
WT	IF	2.37913
WT	IF	2.5677
WT	IF	3.17848
WT	IF	3.36029
W260L	IF	8.71229
W260L	IF	10.4946
W260L	IF	9.81792
W260L	IF	8.60476
W260L.Q345*(TAG)	IF	11.3366
W260L.Q345*(TAG)	IF	11.3895
W260L.Q345*(TAG)	IF	11.5919
W260L.Q345*(TAG)	IF	10.0804
W260L.Q345*(TAA)	IF	1.02502
W260L.Q345*(TAA)	IF	1.00745
W260L.Q345*(TAA)	IF	0.839179
W260L.Q345*(TAA)	IF	1.03192
W260L(1-345)	IF	0.895404
W260L(1-345)	IF	0.928304
W260L(1-345)	IF	0.873175
W260L(1-345)	IF	1.44702
W260L.Q345F	IF	7.70192
W260L.Q345F	IF	10.811
W260L.Q345F	IF	7.48584
W260L.Q345F	IF	6.71283
WT	AzF	12.9289
WT	AzF	12.4503
WT	AzF	18.0565
WT	AzF	19.1434
W260L	AzF	11.6978
W260L	AzF	14.4252
W260L	AzF	11.9613
W260L	AzF	13.1395
W260L.Q345*(TAG)	AzF	21.6958
W260L.Q345*(TAG)	AzF	21.6997
W260L.Q345*(TAG)	AzF	24.5567
W260L.Q345*(TAG)	AzF	20.0564
W260L.Q345*(TAA)	AzF	2.3637
W260L.Q345*(TAA)	AzF	2.61418
W260L.Q345*(TAA)	AzF	2.0852
W260L.Q345*(TAA)	AzF	2.50812
W260L(1-345)	AzF	1.16712
W260L(1-345)	AzF	1.14479
W260L(1-345)	AzF	0.984777
W260L(1-345)	AzF	2.21826
W260L.Q345F	AzF	11.0588
W260L.Q345F	AzF	15.9372
W260L.Q345F	AzF	13.0544
W260L.Q345F	AzF	9.97667
WT	OmeY	13.7488
WT	OmeY	13.3267
WT	OmeY	18.9247
WT	OmeY	15.3346
W260L	OmeY	9.47522
W260L	OmeY	10.9852
W260L	OmeY	12.0177
W260L	OmeY	14.2645
W260L.Q345*(TAG)	OmeY	15.0727
W260L.Q345*(TAG)	OmeY	17.7604
W260L.Q345*(TAG)	OmeY	18.2138
W260L.Q345*(TAG)	OmeY	14.9557
W260L.Q345*(TAA)	OmeY	2.28365
W260L.Q345*(TAA)	OmeY	2.5639
W260L.Q345*(TAA)	OmeY	3.44799
W260L.Q345*(TAA)	OmeY	4.11131
W260L(1-345)	OmeY	1.20772
W260L(1-345)	OmeY	1.20498
W260L(1-345)	OmeY	1.01466
W260L(1-345)	OmeY	1.18355
W260L.Q345F	OmeY	11.6047
W260L.Q345F	OmeY	14.2889
W260L.Q345F	OmeY	12.7873
W260L.Q345F	OmeY	7.28862
WT	AcF	17.5236
WT	AcF	18.9769
WT	AcF	26.4135
WT	AcF	22.2767
W260L	AcF	10.7678
W260L	AcF	14.1824
W260L	AcF	13.0452
W260L	AcF	15.7144
W260L.Q345*(TAG)	AcF	21.3523
W260L.Q345*(TAG)	AcF	23.2585
W260L.Q345*(TAG)	AcF	23.7649
W260L.Q345*(TAG)	AcF	20.7128
W260L.Q345*(TAA)	AcF	3.0948
W260L.Q345*(TAA)	AcF	3.57474
W260L.Q345*(TAA)	AcF	6.83081
W260L.Q345*(TAA)	AcF	6.38339
W260L(1-345)	AcF	1.05809
W260L(1-345)	AcF	1.03078
W260L(1-345)	AcF	0.898947
W260L(1-345)	AcF	1.37507
W260L.Q345F	AcF	11.667
W260L.Q345F	AcF	16.3892
W260L.Q345F	AcF	13.7179
W260L.Q345F	AcF	10.0907
WT	OpgY	10.9906
WT	OpgY	11.0972
WT	OpgY	14.4189
WT	OpgY	14.6199
W260L	OpgY	11.3948
W260L	OpgY	13.3698
W260L	OpgY	11.2798
W260L	OpgY	12.3002
W260L.Q345*(TAG)	OpgY	21.3384
W260L.Q345*(TAG)	OpgY	22.3595
W260L.Q345*(TAG)	OpgY	22.1955
W260L.Q345*(TAG)	OpgY	20.6134
W260L.Q345*(TAA)	OpgY	1.4548
W260L.Q345*(TAA)	OpgY	1.4728
W260L.Q345*(TAA)	OpgY	1.6162
W260L.Q345*(TAA)	OpgY	1.87466
W260L(1-345)	OpgY	1.05814
W260L(1-345)	OpgY	1.04204
W260L(1-345)	OpgY	0.895873
W260L(1-345)	OpgY	1.50255
W260L.Q345F	OpgY	10.2653
W260L.Q345F	OpgY	14.7945
W260L.Q345F	OpgY	11.9046
W260L.Q345F	OpgY	10.3816

## Sheet: SupplementaryFigure1
Variant	Condition	growth rate (1/h)
Empty	-ncAA	0.258937
Empty	-ncAA	0.242743
Empty	-ncAA	0.278578
Empty	-ncAA	0.253112
Empty	AzK	0.259335
Empty	AzK	0.246382
Empty	AzK	0.255814
Empty	AzK	0.233774
Empty	PrK	0.282986
Empty	PrK	0.242321
Empty	PrK	0.275885
Empty	PrK	0.226312
Empty	PhK	0.268328
Empty	PhK	0.248805
Empty	PhK	0.26947
Empty	PhK	0.240951
Empty	BocK	0.279115
Empty	BocK	0.246057
Empty	BocK	0.253518
Empty	BocK	0.241136
MaPylRS/PhK-A	-ncAA	0.26306
MaPylRS/PhK-A	-ncAA	0.259603
MaPylRS/PhK-A	-ncAA	0.264476
MaPylRS/PhK-A	-ncAA	0.254622
MaPylRS/PhK-A	AzK	0.264764
MaPylRS/PhK-A	AzK	0.251368
MaPylRS/PhK-A	AzK	0.255312
MaPylRS/PhK-A	AzK	0.245607
MaPylRS/PhK-A	PrK	0.285006
MaPylRS/PhK-A	PrK	0.253724
MaPylRS/PhK-A	PrK	0.273199
MaPylRS/PhK-A	PrK	0.245379
MaPylRS/PhK-A	PhK	0.259122
MaPylRS/PhK-A	PhK	0.216483
MaPylRS/PhK-A	PhK	0.265796
MaPylRS/PhK-A	PhK	0.230315
MaPylRS/PhK-A	BocK	0.286132
MaPylRS/PhK-A	BocK	0.281251
MaPylRS/PhK-A	BocK	0.285964
MaPylRS/PhK-A	BocK	0.270787

## Sheet: SupplementaryFigure2
b. WT sfGFP		c. AcFRS/AzMF-1-A		d. AcFRS/IF-C		e. LeuOmeRS/AzF-A		f. MaPylRS/AzK-B		g. MaPylRS/PhK-A		h. MaPylRS/PrK-A
Mass (Da)	Relative intensity	Mass (Da)	Relative intensity	Mass (Da)	Relative intensity	Mass (Da)	Relative intensity	Mass (Da)	Relative intensity	Mass (Da)	Relative intensity	Mass (Da)	Relative intensity
20000	0.000498411	20000	0.00939425	20000	0.00168117	20000	0.00804451	20000	0.000465601	20000	0.000306125	20000	0.000304317
20001	0.000479252	20001	0.00862928	20001	0.00154638	20001	0.00786761	20001	0.000400379	20001	0.000260908	20001	0.000265778
20002	0.000397196	20002	0.00725511	20002	0.00136277	20002	0.00708769	20002	0.000314223	20002	0.000201101	20002	0.000212063
20003	0.000278037	20003	0.00623745	20003	0.00131713	20003	0.0058132	20003	0.000299285	20003	0.000187543	20003	0.000194921
20004	0.000195607	20004	0.00571478	20004	0.00136065	20004	0.00468708	20004	0.000334631	20004	0.000200757	20004	0.000199302
20005	0.000164019	20005	0.00583247	20005	0.00146147	20005	0.00402891	20005	0.000417526	20005	0.00023565	20005	0.000219302
20006	0.000165981	20006	0.00659398	20006	0.00160582	20006	0.00382347	20006	0.000556175	20006	0.000296146	20006	0.000255492
20007	0.000192243	20007	0.00781585	20007	0.00177032	20007	0.00393	20007	0.000765306	20007	0.000397454	20007	0.000315492
20008	0.000246262	20008	0.0093008	20008	0.00190512	20008	0.00415256	20008	0.00105618	20008	0.000569443	20008	0.000414603
20009	0.000338785	20009	0.0108515	20009	0.00195075	20009	0.00425147	20009	0.00140648	20009	0.000849277	20009	0.000571556
20010	0.000480561	20010	0.0119626	20010	0.00187964	20010	0.00405554	20010	0.00175153	20010	0.0012512	20010	0.000806984
20011	0.000673178	20011	0.0118934	20011	0.00171513	20011	0.00357618	20011	0.00202083	20011	0.00171783	20011	0.00114921
20012	0.000895794	20012	0.0104569	20012	0.00150923	20012	0.00300742	20012	0.00219966	20012	0.00211218	20012	0.00162032
20013	0.00110093	20013	0.00846314	20013	0.00131395	20013	0.00253567	20013	0.00232064	20013	0.00228837	20013	0.00215492
20014	0.00122897	20014	0.00691935	20014	0.00117279	20014	0.00223512	20014	0.00244372	20014	0.00220303	20014	0.00254159
20015	0.00123738	20015	0.00623399	20015	0.00112927	20015	0.00212669	20015	0.00259731	20015	0.00194976	20015	0.00254349
20016	0.00112617	20016	0.00629283	20016	0.00120569	20016	0.00224653	20016	0.00269724	20016	0.00167103	20016	0.00214032
20017	0.000937383	20017	0.00685704	20017	0.00140734	20017	0.00265931	20017	0.00260046	20017	0.00145836	20017	0.00156127
20018	0.000732991	20018	0.00769817	20018	0.00169603	20018	0.00338216	20018	0.00229118	20018	0.0013214	20018	0.00106159
20019	0.000562617	20019	0.00851506	20019	0.00197623	20019	0.00428952	20019	0.00191984	20019	0.00122368	20019	0.000740317
20020	0.000444486	20020	0.0089062	20020	0.00212057	20020	0.00510177	20020	0.00164107	20020	0.00112939	20020	0.000565333
20021	0.000374299	20021	0.00858429	20021	0.00206644	20021	0.00554689	20021	0.00149169	20021	0.00102891	20021	0.00047054
20022	0.000341028	20022	0.00766701	20022	0.00187115	20022	0.00552026	20022	0.00143173	20022	0.000935306	20022	0.000412952
20023	0.000335888	20023	0.00653513	20023	0.00163553	20023	0.00508084	20023	0.00141384	20023	0.000871989	20023	0.000376127
20024	0.000354579	20024	0.0055244	20024	0.00142539	20024	0.00438843	20024	0.0014149	20024	0.000863042	20024	0.000357524
20025	0.000394766	20025	0.00487366	20025	0.00126725	20025	0.0036751	20025	0.00143278	20025	0.000925671	20025	0.000358222
20026	0.000451215	20026	0.00481828	20026	0.00117385	20026	0.00315769	20026	0.00146329	20026	0.00106951	20026	0.000380698
20027	0.000513925	20027	0.00563863	20027	0.00113033	20027	0.00290089	20027	0.00150221	20027	0.0012863	20027	0.000431746
20028	0.000572617	20028	0.00746625	20028	0.00111972	20028	0.00284193	20028	0.00155586	20028	0.00154301	20028	0.000527683
20029	0.000624206	20029	0.00981308	20029	0.00113882	20029	0.00286475	20029	0.00166316	20029	0.00178734	20029	0.000699048
20030	0.000675421	20030	0.0114123	20030	0.00118871	20030	0.00292372	20030	0.00191458	20030	0.00196972	20030	0.000988571
20031	0.000735981	20031	0.0113603	20031	0.00127574	20031	0.00317672	20031	0.00243425	20031	0.00206538	20031	0.00143302
20032	0.000811308	20032	0.0102111	20032	0.0014169	20032	0.0039281	20032	0.0032895	20032	0.00207571	20032	0.00204444
20033	0.000895981	20033	0.00913119	20033	0.00161325	20033	0.00507133	20033	0.00438039	20033	0.00199656	20033	0.00281905
20034	0.000971963	20034	0.00848044	20034	0.00179474	20034	0.00570668	20034	0.00541132	20034	0.00181762	20034	0.00370921
20035	0.00101215	20035	0.00789893	20035	0.00185842	20035	0.00526536	20035	0.00601725	20035	0.00155609	20035	0.00446921
20036	0.000996262	20036	0.00716857	20036	0.00180004	20036	0.00436751	20036	0.00597728	20036	0.00126841	20036	0.00464381
20037	0.000933364	20037	0.0064036	20037	0.00170452	20037	0.00374738	20037	0.00536503	20037	0.00101445	20037	0.00401397
20038	0.000843458	20038	0.00573555	20038	0.00161006	20038	0.00341449	20038	0.00446665	20038	0.000824501	20038	0.00292444
20039	0.000751215	20039	0.00520942	20039	0.00147952	20039	0.00311585	20039	0.00354303	20039	0.000708878	20039	0.00191175
20040	0.000673364	20040	0.00481828	20040	0.00129378	20040	0.00274872	20040	0.00270145	20040	0.000675912	20040	0.00122349
20041	0.000610093	20041	0.00456906	20041	0.00109319	20041	0.00235876	20041	0.00198401	20041	0.000741225	20041	0.000826667
20042	0.000553084	20042	0.00446867	20042	0.000947251	20042	0.00206011	20042	0.00144225	20042	0.000914659	20042	0.000617778
20043	0.000498785	20043	0.00451367	20043	0.000901613	20043	0.00192886	20043	0.00110562	20043	0.00118307	20043	0.000523238
20044	0.000454393	20044	0.0046729	20044	0.000967523	20044	0.00197071	20044	0.000950032	20044	0.00150447	20044	0.000505016
20045	0.00043	20045	0.00485635	20045	0.00112715	20045	0.00211337	20045	0.000925205	20045	0.00184584	20045	0.000550349
20046	0.000428411	20046	0.00496712	20046	0.00132774	20046	0.00227126	20046	0.000992005	20046	0.00222918	20046	0.000662222
20047	0.000443178	20047	0.0049325	20047	0.00149968	20047	0.00245197	20047	0.00112035	20047	0.00270819	20047	0.000850159
20048	0.000463458	20048	0.00475943	20048	0.00160369	20048	0.00275252	20048	0.00127709	20048	0.00324363	20048	0.00111683
20049	0.00048028	20049	0.0045379	20049	0.00163129	20049	0.00320715	20049	0.00142436	20049	0.00360427	20049	0.00144381
20050	0.000487664	20050	0.00437175	20050	0.00157716	20050	0.00365988	20050	0.00154218	20050	0.00351617	20050	0.0017854
20051	0.000483178	20051	0.00428522	20051	0.00146147	20051	0.00385581	20051	0.00164528	20051	0.0029415	20051	0.00206413
20052	0.000466822	20052	0.00422291	20052	0.00132244	20052	0.00368461	20052	0.00178098	20052	0.00213765	20052	0.00218921
20053	0.000440467	20053	0.00417445	20053	0.00118446	20053	0.00329275	20053	0.00202504	20053	0.00141087	20053	0.00210603
20054	0.000408131	20054	0.00417099	20054	0.00106878	20054	0.0029066	20054	0.00246581	20054	0.000902959	20054	0.00184381
20055	0.00037486	20055	0.00422291	20055	0.00101698	20055	0.00265551	20055	0.00314012	20055	0.000600688	20055	0.00150413
20056	0.000346355	20056	0.00430945	20056	0.00110805	20056	0.0025642	20056	0.00390911	20056	0.000438541	20056	0.00118857
20057	0.000327944	20057	0.00442714	20057	0.00145723	20057	0.00258703	20057	0.00444351	20057	0.000361666	20057	0.000953016
20058	0.000326729	20058	0.00455521	20058	0.00203885	20058	0.00263458	20058	0.00444246	20058	0.000338266	20058	0.000806349
20059	0.000360748	20059	0.00461059	20059	0.00247294	20059	0.00260224	20059	0.00391542	20059	0.00035382	20059	0.000737778
20060	0.000476449	20060	0.00457944	20060	0.00237741	20060	0.00250143	20060	0.00315695	20060	0.000405643	20060	0.000732063
20061	0.000754393	20061	0.00459328	20061	0.00191573	20061	0.00243865	20061	0.00247212	20061	0.000501927	20061	0.000779683
20062	0.00123271	20062	0.00481481	20062	0.00151242	20062	0.00248621	20062	0.00199874	20062	0.00067254	20062	0.000872381
20063	0.00175701	20063	0.0052821	20063	0.00134048	20063	0.00265741	20063	0.00173154	20063	0.000995871	20063	0.00100698
20064	0.00200935	20064	0.00587747	20064	0.00134366	20064	0.00298079	20064	0.00161582	20064	0.00162836	20064	0.00117714
20065	0.00182991	20065	0.00641398	20065	0.00144661	20065	0.00344683	20065	0.0016053	20065	0.00275292	20065	0.00137206
20066	0.0014	20066	0.00673936	20066	0.00160263	20066	0.00390337	20066	0.00166947	20066	0.00431659	20066	0.00157778
20067	0.00100561	20067	0.00677743	20067	0.00178094	20067	0.00413734	20067	0.00179571	20067	0.00574191	20067	0.00179429
20068	0.000758131	20068	0.00655244	20068	0.00192953	20068	0.00406696	20068	0.00199032	20068	0.00621335	20068	0.00202857
20069	0.000624112	20069	0.00619245	20069	0.0019741	20069	0.00377972	20069	0.00226909	20069	0.00549621	20069	0.00223873
20070	0.00054514	20070	0.00588439	20070	0.00186266	20070	0.00342971	20070	0.00263833	20070	0.00417206	20070	0.0022927
20071	0.000489439	20071	0.00577016	20071	0.00164296	20071	0.00313106	20071	0.00306648	20071	0.00294425	20071	0.00208889
20072	0.000445327	20072	0.00587747	20072	0.00142857	20072	0.00294655	20072	0.00345361	20072	0.00208878	20072	0.00170032
20073	0.000409533	20073	0.00606784	20073	0.00130121	20073	0.00287236	20073	0.00364927	20073	0.00155058	20073	0.00129651
20074	0.000381215	20074	0.00613707	20074	0.00127892	20074	0.00287426	20074	0.00354092	20074	0.00120991	20074	0.000981587
20075	0.000361682	20075	0.005964	20075	0.00133411	20075	0.00289899	20075	0.00314538	20075	0.000983482	20075	0.000769524
20076	0.000353645	20076	0.00559363	20076	0.00144237	20076	0.00289709	20076	0.00260572	20076	0.000829319	20076	0.00064254
20077	0.000360935	20077	0.0051748	20077	0.00163129	20077	0.00287236	20077	0.00209341	20077	0.000729525	20077	0.000582349
20078	0.00039	20078	0.00487366	20078	0.00201231	20078	0.00288377	20078	0.00171576	20078	0.000678734	20078	0.000579683
20079	0.000450841	20079	0.00480097	20079	0.00270855	20079	0.00299791	20079	0.0014959	20079	0.000680936	20079	0.000630794
20080	0.000553832	20080	0.00500865	20080	0.00371046	20080	0.00324329	20080	0.00141069	20080	0.000742602	20080	0.000735873
20081	0.000700748	20081	0.00554863	20081	0.00479091	20081	0.0035914	20081	0.00143068	20081	0.000871989	20081	0.000893333
20082	0.000870841	20082	0.00657667	20082	0.00563787	20082	0.00394331	20082	0.00152956	20082	0.00107364	20082	0.00109778
20083	0.00101869	20083	0.00816892	20083	0.00609637	20083	0.00418299	20083	0.00169367	20083	0.00134274	20083	0.00133397
20084	0.00109626	20084	0.00997923	20084	0.00612927	20084	0.00424577	20084	0.001923	20084	0.00165933	20084	0.00158222
20085	0.00108692	20085	0.0111111	20085	0.00568138	20085	0.00409549	20085	0.00223543	20085	0.00199518	20085	0.00182857
20086	0.00101121	20086	0.0108377	20086	0.00481108	20086	0.00372836	20086	0.00267515	20086	0.00232691	20086	0.00207492
20087	0.00090514	20087	0.00943233	20087	0.003789	20087	0.00330226	20087	0.00327688	20087	0.00262629	20087	0.00231873
20088	0.000795701	20088	0.00785739	20088	0.00293356	20088	0.00310633	20088	0.00397854	20088	0.00281968	20088	0.00250413
20089	0.000692523	20089	0.00682935	20089	0.00239758	20089	0.00332129	20089	0.00456554	20089	0.00278596	20089	0.00251619
20090	0.000598972	20090	0.00645898	20090	0.00214923	20090	0.00378923	20090	0.00476541	20090	0.00246869	20090	0.00227937
20091	0.000520561	20091	0.00641745	20091	0.00206962	20091	0.00410691	20091	0.00444667	20091	0.00196559	20091	0.00185841
20092	0.000463364	20092	0.00630322	20092	0.00203991	20092	0.00404223	20092	0.00369766	20092	0.00146043	20092	0.00141397
20093	0.000431776	20093	0.00593631	20093	0.00198047	20093	0.00382157	20093	0.00276773	20093	0.00107983	20093	0.00107238
20094	0.000427664	20094	0.0054171	20094	0.00187858	20094	0.00385771	20094	0.00193457	20094	0.000845836	20094	0.000866032
20095	0.000450187	20095	0.00495327	20095	0.00176926	20095	0.0044417	20095	0.00136545	20095	0.000725396	20095	0.000766349
20096	0.000491776	20096	0.00465213	20096	0.00168223	20096	0.00560966	20096	0.00106038	20096	0.000679422	20096	0.000726984
20097	0.000534766	20097	0.00450675	20097	0.00161961	20097	0.00686133	20097	0.000933095	20097	0.000681762	20097	0.000707937
20098	0.000557944	20098	0.00445137	20098	0.00157928	20098	0.0072608	20098	0.000903324	20098	0.000721955	20098	0.000686984
20099	0.000555234	20099	0.00440983	20099	0.00155487	20099	0.00650371	20099	0.000922575	20099	0.000805919	20099	0.000662222
20100	0.000543178	20100	0.0043233	20100	0.00153152	20100	0.00526536	20100	0.000972123	20100	0.000946318	20100	0.000645079
20101	0.000541215	20101	0.00416753	20101	0.00148482	20101	0.00420392	20101	0.00105723	20101	0.00113696	20101	0.000652698
20102	0.000553645	20102	0.00399792	20102	0.00139779	20102	0.0034183	20102	0.0012024	20102	0.00132829	20102	0.000702222
20103	0.000573645	20103	0.00396331	20103	0.00129378	20103	0.00285714	20103	0.00145277	20103	0.00145974	20103	0.000815873
20104	0.000593271	20104	0.00426099	20104	0.00122373	20104	0.00255659	20104	0.00187461	20104	0.00154026	20104	0.00102413
20105	0.000606542	20105	0.00509865	20105	0.00121842	20105	0.00257371	20105	0.00252998	20105	0.00165244	20105	0.0013619
20106	0.000608505	20106	0.00658359	20106	0.00127468	20106	0.00289329	20106	0.00342205	20106	0.00186167	20106	0.00184254
20107	0.000596168	20107	0.00842506	20107	0.00137657	20107	0.00338216	20107	0.00441405	20107	0.00215692	20107	0.00240952
20108	0.000570093	20108	0.00990654	20108	0.00151985	20108	0.00380065	20108	0.00522302	20108	0.00244666	20108	0.00291302
20109	0.000535421	20109	0.0104084	20109	0.00170558	20109	0.00394141	20109	0.00553335	20109	0.00260702	20109	0.00315238
20110	0.000501028	20110	0.00988924	20110	0.00191785	20110	0.00377021	20110	0.00519672	20110	0.0025499	20110	0.00300444
20111	0.000479159	20111	0.00867082	20111	0.0020813	20111	0.00338786	20111	0.00434147	20111	0.00227736	20111	0.00251556
20112	0.000490187	20112	0.00715472	20112	0.00210783	20112	0.00293133	20112	0.00329055	20112	0.00187749	20112	0.00187492
20113	0.000590374	20113	0.00577362	20113	0.002007	20113	0.00252996	20113	0.00234168	20113	0.00146524	20113	0.00128063
20114	0.000904673	20114	0.00485289	20114	0.00188177	20114	0.0023093	20114	0.00164212	20114	0.00112251	20114	0.00084
20115	0.00148598	20115	0.00443406	20115	0.00179155	20115	0.00233213	20115	0.00119609	20115	0.000871989	20115	0.000559746
20116	0.00200187	20116	0.00430253	20116	0.00170028	20116	0.00259273	20116	0.000941616	20116	0.000699243	20116	0.000396698
20117	0.00195888	20117	0.00424022	20117	0.00156124	20117	0.00296557	20117	0.000809804	20117	0.000580454	20117	0.000305841
20118	0.00140374	20118	0.00415022	20118	0.00138293	20118	0.00321096	20118	0.000745529	20118	0.000497316	20118	0.000256698
20119	0.00083271	20119	0.00406369	20119	0.00120675	20119	0.00312345	20119	0.000713129	20119	0.000442808	20119	0.000232571
20120	0.000505234	20120	0.00400831	20120	0.00105837	20120	0.0027335	20120	0.000695666	20120	0.000415898	20120	0.000225397
20121	0.000360841	20121	0.00399446	20121	0.000950754	20121	0.00225984	20121	0.000692931	20121	0.00041989	20121	0.000233079
20122	0.000298318	20122	0.00406023	20122	0.000898641	20122	0.00186589	20122	0.000717757	20122	0.000462973	20122	0.000258794
20123	0.000273084	20123	0.0042956	20123	0.000915623	20123	0.00158893	20123	0.000795498	20123	0.000560908	20123	0.000312381
20124	0.000273645	20124	0.00481828	20124	0.00100637	20124	0.00142515	20124	0.000964969	20124	0.000741225	20124	0.000412889
20125	0.000300841	20125	0.00577709	20125	0.00117173	20125	0.00140042	20125	0.00127919	20125	0.00104336	20125	0.000590476
20126	0.000362056	20126	0.0071928	20126	0.00141584	20126	0.0015758	20126	0.0017894	20126	0.00151273	20126	0.000880635
20127	0.000469252	20127	0.00865351	20127	0.00173424	20127	0.0020506	20127	0.0025142	20127	0.00217412	20127	0.00131492
20128	0.000638411	20128	0.00941156	20128	0.00207281	20128	0.00293513	20128	0.0034757	20128	0.00298348	20128	0.00195238
20129	0.000885514	20129	0.00906888	20129	0.00231267	20129	0.00415446	20129	0.00485483	20129	0.00379835	20129	0.0029873
20130	0.00120748	20130	0.00799238	20130	0.00235088	20130	0.00515503	20130	0.00704187	20130	0.00441225	20130	0.00472952
20131	0.00154579	20131	0.0069055	20131	0.0021885	20131	0.00523683	20131	0.0100968	20131	0.00465726	20131	0.00707302
20132	0.0017785	20132	0.00624784	20132	0.00190087	20132	0.00443409	20132	0.012855	20132	0.00447419	20132	0.00886984
20133	0.00179159	20133	0.00591554	20133	0.00156336	20133	0.00344113	20133	0.0132653	20133	0.00390502	20133	0.00867302
20134	0.00159346	20134	0.00556594	20134	0.00124602	20134	0.00272208	20134	0.0105828	20134	0.00307708	20134	0.00646349
20135	0.00132897	20135	0.0050675	20135	0.00101783	20135	0.00228267	20135	0.0065243	20135	0.00219615	20135	0.00374095
20136	0.00115981	20136	0.00463482	20136	0.00091488	20136	0.00204299	20136	0.00331264	20136	0.00146869	20136	0.00182286
20137	0.00113178	20137	0.00448944	20137	0.000931543	20137	0.00201446	20137	0.00165895	20137	0.000993118	20137	0.000885079
20138	0.00115421	20138	0.00463482	20138	0.00104532	20138	0.00223321	20138	0.00104471	20138	0.000749484	20138	0.000530667
20139	0.00109346	20139	0.0049152	20139	0.00123222	20139	0.00266121	20139	0.000865348	20139	0.000664212	20139	0.000424317
20140	0.000905047	20140	0.00518519	20140	0.00147103	20140	0.00313106	20140	0.000820429	20140	0.000669098	20140	0.000407302
20141	0.000656075	20141	0.0054171	20141	0.00171301	20141	0.00338025	20141	0.000797076	20141	0.000709566	20141	0.000416127
20142	0.000444766	20142	0.00560402	20142	0.0018478	20142	0.00323759	20142	0.000759625	20142	0.000744666	20142	0.000425333
20143	0.000318692	20143	0.00565594	20143	0.00177457	20143	0.00276774	20143	0.000708184	20143	0.00075086	20143	0.000428063
20144	0.000268224	20144	0.0054621	20144	0.00153258	20144	0.00220848	20144	0.00065769	20144	0.00071989	20144	0.000428
20145	0.000263738	20145	0.00506057	20145	0.00126406	20145	0.00179589	20145	0.000621607	20145	0.0006585	20145	0.000431111
20146	0.000280374	20146	0.0046279	20146	0.00106984	20146	0.00166787	20146	0.000606249	20146	0.00058128	20146	0.000441333
20147	0.000302617	20147	0.00431983	20147	0.000961049	20147	0.00190223	20147	0.000613192	20147	0.00050702	20147	0.000461016
20148	0.000322523	20148	0.00415369	20148	0.000908194	20148	0.00255469	20148	0.00064433	20148	0.000448933	20148	0.000492635
20149	0.000338972	20149	0.00404984	20149	0.00088357	20149	0.00354004	20149	0.000706606	20149	0.000412251	20149	0.000542413
20150	0.000361495	20150	0.00398408	20150	0.000884313	20150	0.00447594	20150	0.000833579	20150	0.000400688	20150	0.00063054
20151	0.000419159	20151	0.00415022	20151	0.000957122	20151	0.00498764	20151	0.00119188	20151	0.000425533	20151	0.000814603
20152	0.00057729	20152	0.00500519	20152	0.00122692	20152	0.00531672	20152	0.00244688	20152	0.000520028	20152	0.00124
20153	0.000932523	20153	0.00705781	20153	0.00189026	20153	0.00626783	20153	0.00625289	20153	0.000759807	20153	0.00218667
20154	0.00150748	20154	0.0102008	20154	0.00300042	20154	0.00826137	20154	0.0140017	20154	0.00123675	20154	0.00382032
20155	0.00208598	20155	0.013001	20155	0.00412333	20155	0.0103728	20155	0.0226278	20155	0.00190296	20155	0.00555683
20156	0.00229626	20156	0.0136622	20156	0.00453831	20156	0.0109968	20156	0.0249421	20156	0.00245974	20156	0.00615048
20157	0.00200187	20157	0.0120942	20157	0.00404585	20157	0.00975081	20157	0.0187566	20157	0.0025905	20157	0.00512508
20158	0.00145888	20158	0.00981655	20158	0.00313946	20158	0.00775537	20158	0.0101199	20158	0.00230764	20158	0.00340698
20159	0.000995327	20159	0.00812738	20159	0.00235194	20159	0.0060719	20159	0.00454345	20159	0.00188782	20159	0.00206095
20160	0.000730561	20160	0.00735202	20160	0.00185417	20160	0.00484687	20160	0.0022207	20160	0.00155471	20160	0.00132825
20161	0.000614953	20161	0.0073001	20161	0.00159626	20161	0.00383869	20161	0.0014191	20161	0.0013744	20161	0.000983492
20162	0.000569533	20162	0.00770163	20162	0.0015018	20162	0.00304166	20162	0.00113086	20162	0.00132553	20162	0.000830476
20163	0.000546355	20163	0.00829353	20163	0.00152834	20163	0.00260034	20163	0.00103429	20163	0.00135926	20163	0.000793651
20164	0.000528318	20164	0.00881274	20164	0.00164721	20164	0.00254518	20164	0.00104618	20164	0.00142189	20164	0.000858413
20165	0.000514579	20165	0.0090758	20165	0.00179261	20165	0.00278866	20165	0.00113402	20165	0.00146731	20165	0.00101524
20166	0.000506075	20166	0.00896504	20166	0.00186372	20166	0.00318242	20166	0.00126552	20166	0.00145423	20166	0.00121841
20167	0.000498037	20167	0.0084666	20167	0.00179261	20167	0.00354004	20167	0.0013928	20167	0.00135031	20167	0.00136127
20168	0.000480561	20168	0.0076947	20168	0.00161537	20168	0.00369222	20168	0.00146329	20168	0.00114591	20168	0.00133524
20169	0.000446916	20169	0.0067982	20169	0.00142645	20169	0.00358379	20169	0.00145487	20169	0.000884377	20169	0.00115048
20170	0.000401682	20170	0.005874	20170	0.00128635	20170	0.00331368	20170	0.00142962	20170	0.000647694	20170	0.000942222
20171	0.00035972	20171	0.0049775	20171	0.00120144	20171	0.00305688	20171	0.00151062	20171	0.000490847	20171	0.000830476
20172	0.000335607	20172	0.0041883	20172	0.00116217	20172	0.00298269	20172	0.00178729	20172	0.000418307	20172	0.000829841
20173	0.000334299	20173	0.0036414	20173	0.00117491	20173	0.00318813	20173	0.00222701	20173	0.000411631	20173	0.000891429
20174	0.000351121	20174	0.00349948	20174	0.00128741	20174	0.00361994	20174	0.002672	20174	0.000458018	20174	0.000953651
20175	0.000377944	20175	0.00384908	20175	0.00161006	20175	0.00403272	20175	0.00291605	20175	0.000552581	20175	0.000971429
20176	0.000409346	20176	0.0046729	20176	0.00229887	20176	0.00422294	20176	0.00285188	20176	0.000690296	20176	0.000937143
20177	0.000446075	20177	0.00575978	20177	0.00331777	20177	0.00423435	20177	0.00254155	20177	0.000863042	20177	0.000878095
20178	0.000493738	20178	0.00673589	20178	0.00414243	20178	0.0041868	20178	0.00214917	20178	0.00105988	20178	0.000828571
20179	0.000558411	20179	0.00732433	20179	0.00416154	20179	0.00412783	20179	0.00180728	20179	0.00126703	20179	0.000810159
20180	0.000640374	20180	0.00754933	20180	0.00345999	20180	0.00407647	20180	0.00156428	20180	0.001468	20180	0.000827302
20181	0.000731495	20181	0.00767047	20181	0.00267459	20181	0.00402701	20181	0.0014191	20181	0.00165175	20181	0.000880635
20182	0.000823364	20182	0.00796816	20182	0.00222034	20182	0.00398326	20182	0.00137492	20182	0.00184102	20182	0.000992381
20183	0.000926822	20183	0.00865005	20183	0.0021142	20183	0.00403462	20183	0.00150642	20183	0.00215279	20183	0.00128571
20184	0.00106542	20184	0.00981308	20184	0.00225111	20184	0.00428571	20184	0.00204292	20184	0.00276325	20184	0.00205016
20185	0.00120467	20185	0.0112876	20185	0.00252813	20185	0.00468899	20185	0.0032327	20185	0.00354301	20185	0.00335746
20186	0.00121589	20186	0.0126134	20186	0.00281469	20186	0.00500285	20186	0.00474648	20186	0.00382519	20186	0.00438667
20187	0.00101589	20187	0.0132745	20187	0.00296858	20187	0.00498193	20187	0.0054818	20187	0.00316036	20187	0.00413651
20188	0.000693271	20188	0.0129249	20188	0.00290809	20188	0.00456915	20188	0.00481906	20188	0.00202271	20188	0.00291111
20189	0.000409252	20189	0.0116511	20189	0.00265336	20189	0.0039319	20189	0.00348096	20189	0.00113076	20189	0.00177778
20190	0.000234206	20190	0.00990654	20190	0.002301	20190	0.00331748	20190	0.00243741	20190	0.00066958	20190	0.00115429
20191	0.000146355	20191	0.00817238	20191	0.00196031	20191	0.00290089	20191	0.00189564	20191	0.000474191	20191	0.000856508
20192	0.000105794	20192	0.0066909	20192	0.00168223	20192	0.00276203	20192	0.00162003	20192	0.000400551	20192	0.000690159
20193	8.85327e-05	20193	0.00552786	20193	0.00146253	20193	0.00288377	20193	0.00143173	20193	0.000385341	20193	0.000578921
20194	8.35327e-05	20194	0.00471097	20194	0.00127786	20194	0.00312536	20194	0.00126867	20194	0.000404198	20194	0.000500508
20195	8.6729e-05	20195	0.0042333	20195	0.00112821	20195	0.00325281	20195	0.00111929	20195	0.000449828	20195	0.000447175
20196	9.7757e-05	20196	0.00404638	20196	0.00102919	20196	0.00311204	20196	0.000988534	20196	0.000527047	20196	0.000416825
20197	0.000120187	20197	0.00402561	20197	0.000985566	20197	0.00276584	20197	0.0008826	20197	0.000651617	20197	0.000411556
20198	0.000164019	20198	0.00402908	20198	0.000982382	20198	0.00240632	20198	0.000808542	20198	0.000853407	20198	0.000440381
20199	0.000254579	20199	0.00398408	20199	0.00100191	20199	0.00214951	20199	0.000773301	20199	0.00117756	20199	0.000521714
20200	0.000456822	20200	0.00397715	20200	0.00104192	20200	0.00200685	20200	0.000784873	20200	0.00165726	20200	0.000678095
20201	0.000892991	20201	0.00420561	20201	0.00111654	20201	0.0019688	20201	0.000857038	20201	0.00222849	20201	0.000913651
20202	0.00162523	20202	0.0048875	20202	0.00123753	20202	0.0020487	20202	0.00101873	20202	0.00268685	20202	0.00118794
20203	0.00238318	20203	0.00614399	20203	0.00139779	20203	0.00227126	20203	0.00132758	20203	0.0028362	20203	0.00143302
20204	0.00263925	20204	0.00771893	20204	0.00155593	20204	0.0026498	20204	0.00186829	20204	0.0026724	20204	0.00160889
20205	0.00222243	20205	0.00892696	20205	0.00165464	20205	0.00311775	20205	0.00268988	20205	0.00233517	20205	0.00173206
20206	0.00153551	20206	0.00918657	20206	0.00164933	20206	0.0035058	20206	0.00369135	20206	0.00194701	20206	0.00185143
20207	0.00100654	20207	0.0085739	20207	0.00154638	20207	0.00360852	20207	0.00458342	20207	0.0015671	20207	0.00200825
20208	0.000720467	20208	0.00753894	20208	0.00139249	20208	0.00336884	20208	0.00506312	20208	0.00123262	20208	0.00220952
20209	0.000580374	20209	0.00646244	20209	0.00123965	20209	0.00293894	20209	0.00505575	20209	0.000972471	20209	0.00239365
20210	0.000504112	20210	0.00554863	20210	0.00112397	20210	0.00254898	20210	0.00474016	20210	0.000803166	20210	0.00245143
20211	0.000458505	20211	0.00489789	20211	0.00107514	20211	0.0023892	20211	0.00434147	20211	0.000739849	20211	0.00232063
20212	0.000436822	20212	0.00452406	20212	0.00110805	20212	0.00257371	20212	0.00396276	20212	0.00081693	20212	0.0020654
20213	0.000438785	20213	0.00433022	20213	0.00122267	20213	0.00306829	20213	0.00359247	20213	0.00112457	20213	0.00181651
20214	0.000460187	20214	0.00424368	20214	0.00140416	20214	0.00362374	20214	0.00320534	20214	0.00180041	20214	0.00164952
20215	0.000489346	20215	0.00426791	20215	0.00161749	20215	0.00395853	20215	0.00280454	20215	0.00286442	20215	0.00153778
20216	0.000510561	20216	0.00444791	20216	0.00181066	20216	0.00398326	20216	0.00241426	20216	0.0039532	20216	0.00141206
20217	0.000514579	20217	0.00474213	20217	0.00191573	20217	0.00371124	20217	0.0020587	20217	0.00440399	20217	0.00123683
20218	0.000505421	20218	0.00498096	20218	0.0018616	20218	0.00318242	20218	0.00175784	20218	0.00390158	20218	0.00102794
20219	0.000497477	20219	0.00496712	20219	0.00163978	20219	0.00254137	20219	0.00153061	20219	0.00283964	20219	0.000826667
20220	0.000500748	20220	0.00468674	20220	0.0013373	20220	0.00199734	20220	0.00138544	20220	0.00183482	20220	0.000664127
20221	0.000511121	20221	0.00431637	20221	0.00106241	20221	0.001677	20221	0.00131706	20221	0.00116999	20221	0.000552063
20222	0.000514953	20222	0.00401523	20222	0.00086574	20222	0.00158798	20222	0.00130234	20222	0.000804542	20222	0.000487746
20223	0.000503551	20223	0.00387331	20223	0.000751114	20223	0.0017101	20223	0.00131286	20223	0.000616724	20223	0.000464381
20224	0.000480748	20224	0.00395639	20224	0.000716621	20224	0.0020506	20224	0.00132548	20224	0.000526359	20224	0.00047727
20225	0.000458785	20225	0.00431291	20225	0.000769476	20225	0.00260795	20225	0.0013381	20225	0.000497178	20225	0.000525206
20226	0.000449252	20226	0.00490481	20226	0.000930588	20226	0.00323759	20226	0.00136861	20226	0.00051989	20226	0.000610032
20227	0.000459439	20227	0.00555556	20227	0.00123116	20227	0.00357809	20227	0.00146329	20227	0.00060351	20227	0.000735873
20228	0.000493645	20228	0.00604708	20228	0.00169603	20228	0.00339928	20228	0.00168736	20228	0.000774948	20228	0.000909206
20229	0.000553832	20229	0.00626861	20229	0.00230206	20229	0.00290089	20229	0.00212497	20229	0.00107571	20229	0.00113968
20230	0.000639439	20230	0.00625476	20230	0.00291127	20230	0.00244436	20230	0.00284978	20230	0.001532	20230	0.0014419
20231	0.000744579	20231	0.00611976	20231	0.00328062	20231	0.00219897	20231	0.00385756	20231	0.00209222	20231	0.00181778
20232	0.000855794	20232	0.00597785	20232	0.00324984	20232	0.00221419	20232	0.0049758	20232	0.00261528	20232	0.00223556
20233	0.000950467	20233	0.00586708	20233	0.00289111	20233	0.00266502	20233	0.00586051	20233	0.00297385	20233	0.00260381
20234	0.00100467	20234	0.00582555	20234	0.00242624	20234	0.00394141	20234	0.00616558	20234	0.003117	20234	0.00279746
20235	0.001	20235	0.00590862	20235	0.00203354	20235	0.00648088	20235	0.00576899	20235	0.00303166	20235	0.00272825
20236	0.000940187	20236	0.00605746	20236	0.00177139	20236	0.00996766	20236	0.00485693	20236	0.0027254	20236	0.00241587
20237	0.000845701	20237	0.00608169	20237	0.00162068	20237	0.0126993	20237	0.0037692	20237	0.00227667	20237	0.00197524
20238	0.000745888	20238	0.00579093	20238	0.00155593	20238	0.0127734	20238	0.00280139	20238	0.00183207	20238	0.00153905
20239	0.000663458	20239	0.00517134	20239	0.00155063	20239	0.0101978	20239	0.00208921	20239	0.00152719	20239	0.00119365
20240	0.000609907	20240	0.00439945	20240	0.00155063	20240	0.00684611	20240	0.00164107	20240	0.0014212	20240	0.000964444
20241	0.000586075	20241	0.00369678	20241	0.00149437	20241	0.00436941	20241	0.00140332	20241	0.00148383	20241	0.00083746
20242	0.000585794	20242	0.00323814	20242	0.00137657	20242	0.003074	20242	0.00130865	20242	0.00161184	20242	0.000784762
20243	0.00059972	20243	0.003117	20243	0.00123647	20243	0.0025604	20243	0.00129918	20243	0.00168066	20243	0.000775873
20244	0.000618972	20244	0.00336068	20244	0.00111335	20244	0.00246338	20244	0.00132758	20244	0.00161253	20244	0.000786032
20245	0.000638598	20245	0.00395985	20245	0.0010242	20245	0.00262127	20245	0.00136335	20245	0.00142533	20245	0.00079873
20246	0.000658692	20246	0.00482866	20246	0.00097198	20246	0.00293704	20246	0.00139175	20246	0.00119615	20246	0.000808889
20247	0.00068215	20247	0.00574247	20247	0.000956273	20247	0.00326041	20247	0.00141384	20247	0.000997935	20247	0.000821587
20248	0.000708037	20248	0.00637591	20248	0.000976226	20248	0.0034183	20248	0.00143699	20248	0.000860977	20248	0.000844444
20249	0.000725607	20249	0.00653859	20249	0.00102643	20249	0.00338596	20249	0.00147275	20249	0.000783895	20249	0.000887619
20250	0.000716262	20250	0.00634822	20250	0.00109425	20250	0.00330417	20250	0.00152956	20250	0.000757743	20250	0.000955556
20251	0.00066729	20251	0.00603669	20251	0.0011643	20251	0.00330417	20251	0.00160951	20251	0.000772884	20251	0.00104063
20252	0.000585981	20252	0.00564901	20252	0.00125133	20252	0.00333841	20252	0.00170839	20252	0.000821748	20252	0.00111556
20253	0.000496449	20253	0.0052198	20253	0.00142114	20253	0.00326422	20253	0.00181254	20253	0.000895389	20253	0.00114095
20254	0.000421402	20254	0.00494289	20254	0.00170134	20254	0.00313297	20254	0.00191248	20254	0.000981418	20254	0.00109714
20255	0.000370093	20255	0.00501904	20255	0.00195818	20255	0.00318052	20255	0.00199874	20255	0.00107158	20255	0.00100381
20256	0.000340561	20256	0.00540672	20256	0.00201868	20256	0.00351341	20256	0.00206817	20256	0.00116105	20256	0.000907937
20257	0.000326636	20257	0.00583593	20257	0.00190618	20257	0.00400989	20257	0.00211656	20257	0.00124914	20257	0.00084381
20258	0.000322804	20258	0.00598131	20258	0.00178306	20258	0.00446262	20258	0.00213865	20258	0.00133999	20258	0.000814603
20259	0.000324393	20259	0.00575286	20259	0.00170877	20259	0.00471942	20259	0.00213444	20259	0.00143772	20259	0.000804444
20260	0.000328505	20260	0.00530633	20260	0.00162492	20260	0.00474605	20260	0.00211761	20260	0.00155334	20260	0.000799365
20261	0.000334766	20261	0.00486327	20261	0.00149013	20261	0.00460339	20261	0.00210814	20261	0.0017075	20261	0.0008
20262	0.000344579	20262	0.00465905	20262	0.00136595	20262	0.00443979	20262	0.0021113	20262	0.00191122	20262	0.000815238
20263	0.000358598	20263	0.00498442	20263	0.00136489	20263	0.00438843	20263	0.0021113	20263	0.00213214	20263	0.000848889
20264	0.000375701	20264	0.006099	20264	0.00152197	20264	0.00439414	20264	0.00207132	20264	0.0022808	20264	0.000888889
20265	0.000395514	20265	0.00804777	20265	0.00171832	20265	0.00426669	20265	0.00196928	20265	0.00226428	20265	0.000918095
20266	0.000424299	20266	0.0105677	20266	0.00178624	20266	0.00394902	20266	0.00181044	20266	0.00206676	20266	0.000930794
20267	0.000484673	20267	0.0127795	20267	0.00168436	20267	0.00356287	20267	0.00162634	20267	0.00176325	20267	0.000944127
20268	0.000630467	20268	0.0132849	20268	0.00149013	20268	0.00320905	20268	0.00145487	20268	0.00145354	20268	0.000984127
20269	0.000946729	20269	0.0116649	20269	0.00129166	20269	0.00289899	20269	0.00131706	20269	0.00119546	20269	0.00109079
20270	0.00148505	20270	0.00911734	20270	0.00114519	20270	0.00263648	20270	0.00122239	20270	0.00100138	20270	0.00133143
20271	0.00211589	20271	0.00701281	20271	0.0010709	20271	0.00244816	20271	0.0011782	20271	0.000858913	20271	0.00179873
20272	0.00250654	20272	0.00580132	20272	0.00106453	20272	0.00236827	20272	0.00120345	20272	0.00075086	20272	0.00248127
20273	0.0023972	20273	0.00534441	20273	0.0011229	20273	0.00238729	20273	0.00133179	20273	0.000665795	20273	0.0030946
20274	0.00188318	20274	0.00542748	20274	0.00125769	20274	0.00245387	20274	0.00160951	20274	0.000599312	20274	0.00322222
20275	0.00128598	20275	0.00582208	20275	0.00146784	20275	0.00248431	20275	0.00205975	20275	0.000552443	20275	0.00275302
20276	0.000834019	20276	0.00621668	20276	0.00169285	20276	0.00241963	20276	0.00258679	20276	0.000530833	20276	0.00200698
20277	0.000559907	20277	0.00629976	20277	0.00182021	20277	0.00228077	20277	0.00295287	20277	0.000541776	20277	0.00136317
20278	0.000410841	20278	0.00601592	20278	0.00177563	20278	0.00216663	20278	0.00295603	20278	0.000593599	20278	0.00096381
20279	0.000335888	20279	0.00561094	20279	0.00159733	20279	0.00215332	20279	0.0026457	20279	0.000694425	20279	0.000764444
20280	0.000305047	20280	0.00539287	20280	0.00139355	20280	0.00228077	20280	0.00227225	20280	0.000848589	20280	0.000685714
20281	0.000301589	20281	0.0055244	20281	0.00125345	20281	0.00253567	20281	0.00202819	20281	0.00105643	20281	0.000681905
20282	0.000312897	20282	0.00592246	20282	0.00120675	20282	0.00284002	20282	0.00193772	20282	0.00130626	20282	0.000731429
20283	0.000324766	20283	0.00624091	20283	0.00123222	20283	0.00307209	20283	0.00192615	20283	0.0015616	20283	0.000819048
20284	0.000324112	20284	0.00611976	20284	0.0012768	20284	0.00313677	20284	0.00189459	20284	0.00175017	20284	0.000916825
20285	0.000309159	20285	0.00557286	20285	0.00130015	20285	0.00301313	20285	0.00177888	20285	0.00179215	20285	0.000987937
20286	0.000289907	20286	0.00494635	20286	0.00129696	20286	0.00276203	20286	0.00157059	20286	0.00166414	20286	0.00100825
20287	0.000277009	20287	0.0045379	20287	0.0012906	20287	0.0024748	20287	0.00132337	20287	0.00142051	20287	0.000982222
20288	0.000273738	20288	0.00444791	20288	0.00130333	20288	0.00223512	20288	0.00110246	20288	0.00114659	20288	0.000935238
20289	0.000278037	20289	0.00464867	20289	0.00133836	20289	0.00209245	20289	0.000949295	20289	0.000897454	20289	0.000886349
20290	0.000285047	20290	0.00500173	20290	0.00138081	20290	0.00206011	20290	0.000877341	20290	0.000692361	20290	0.000840635
20291	0.000289439	20291	0.00531672	20291	0.00140628	20291	0.00212288	20291	0.000904481	20291	0.000528424	20291	0.00079746
20292	0.000287477	20292	0.00544825	20292	0.00139355	20292	0.00227506	20292	0.0010709	20292	0.000401308	20292	0.00075746
20293	0.000279813	20293	0.00531672	20293	0.00133093	20293	0.0024824	20293	0.00142016	20293	0.000306745	20293	0.000728254
20294	0.000271682	20294	0.00489789	20294	0.00121418	20294	0.00261556	20294	0.00192194	20294	0.000242739	20294	0.000711746
20295	0.000270841	20295	0.00427137	20295	0.00106135	20295	0.00252235	20295	0.0024069	20295	0.000206745	20295	0.000709841
20296	0.00029028	20296	0.00368294	20296	0.000925706	20296	0.0022256	20296	0.00264465	20296	0.000195939	20296	0.000719365
20297	0.000356729	20297	0.00338041	20297	0.000853959	20297	0.00188206	20297	0.00253945	20297	0.000210255	20297	0.000742222
20298	0.000514673	20298	0.00344548	20298	0.000860539	20298	0.00161252	20298	0.00221334	20298	0.00025382	20298	0.000782222
20299	0.000763084	20299	0.00384562	20299	0.000937274	20299	0.00146509	20299	0.00187566	20299	0.000336545	20299	0.000845714
20300	0.000974766	20300	0.00451367	20300	0.00108151	20300	0.00146015	20300	0.00166	20300	0.00048011	20300	0.000938413
20301	0.00101402	20301	0.00538595	20301	0.00130227	20301	0.00161613	20301	0.00159583	20301	0.00075086	20301	0.00106667
20302	0.000948598	20302	0.00645206	20302	0.00162598	20302	0.00198973	20302	0.00170629	20302	0.00134756	20302	0.00126984
20303	0.000976636	20303	0.00796123	20303	0.00210571	20303	0.00286665	20303	0.00215022	20303	0.00268754	20303	0.00167556
20304	0.00121589	20304	0.0103011	20304	0.00278922	20304	0.00516644	20304	0.00328635	20304	0.0051693	20304	0.00251429
20305	0.00161869	20305	0.0131741	20305	0.00355126	20305	0.0100856	20305	0.00533032	20305	0.00841707	20305	0.00387873
20306	0.00197196	20306	0.0149913	20306	0.00403099	20306	0.0165379	20306	0.00760046	20306	0.0108465	20306	0.00528635
20307	0.00201869	20307	0.0143302	20307	0.00392592	20307	0.0199734	20307	0.00861351	20307	0.0108121	20307	0.00581714
20308	0.0017028	20308	0.0117757	20308	0.00331034	20308	0.0175195	20308	0.00769409	20308	0.00842395	20308	0.00509651
20309	0.0012243	20309	0.00908273	20309	0.00253449	20309	0.0120297	20309	0.00581843	20309	0.00535719	20309	0.00373905
20310	0.000815794	20310	0.00731741	20310	0.00188389	20310	0.007607	20310	0.00426152	20310	0.00303166	20310	0.0025473
20311	0.000565421	20311	0.00652821	20311	0.00145404	20311	0.00531862	20311	0.00335788	20311	0.00171714	20311	0.00179619
20312	0.000447009	20312	0.0064036	20312	0.00122585	20312	0.00434468	20312	0.00283926	20312	0.00108534	20312	0.00137651
20313	0.000411776	20313	0.00670474	20313	0.00116111	20313	0.00387864	20313	0.0024616	20313	0.000801789	20313	0.00113905
20314	0.000421963	20314	0.00736587	20314	0.0012301	20314	0.00354194	20314	0.00213129	20314	0.000671783	20314	0.000990476
20315	0.000444112	20315	0.00827276	20315	0.00143918	20315	0.00322237	20315	0.00182727	20315	0.000601789	20315	0.00088
20316	0.000448505	20316	0.00902042	20316	0.00183931	20316	0.00289899	20316	0.00155586	20316	0.000551755	20316	0.000780952
20317	0.000422991	20317	0.00903081	20317	0.00247187	20317	0.0025661	20317	0.00132863	20317	0.000508741	20317	0.000688254
20318	0.00037757	20318	0.00814469	20318	0.00317661	20318	0.00225794	20318	0.00114875	20318	0.000471301	20318	0.000607111
20319	0.000331495	20319	0.00683974	20319	0.00354596	20319	0.00204299	20319	0.00101452	20319	0.000444597	20319	0.000544825
20320	0.000298785	20320	0.00573209	20320	0.00331564	20320	0.00197641	20320	0.00092489	20320	0.000439504	20320	0.000505206
20321	0.000285794	20321	0.00508827	20321	0.00268202	20321	0.00205821	20321	0.0008826	20321	0.000471163	20321	0.000489079
20322	0.000297944	20322	0.00485289	20322	0.00204415	20322	0.00225604	20322	0.000894908	20322	0.000557536	20322	0.000495873
20323	0.000348505	20323	0.00486674	20323	0.00162598	20323	0.00251855	20323	0.000971281	20323	0.000717137	20323	0.000526286
20324	0.000463832	20324	0.00494289	20324	0.00142433	20324	0.00280768	20324	0.00111929	20324	0.000966277	20324	0.000582921
20325	0.000671682	20325	0.00492212	20325	0.00135003	20325	0.0030778	20325	0.00133915	20325	0.00131315	20325	0.000667937
20326	0.000954206	20326	0.00470405	20326	0.00132456	20326	0.00322998	20326	0.00162213	20326	0.00174811	20326	0.000780317
20327	0.00120935	20327	0.00437175	20327	0.00131713	20327	0.0031634	20327	0.00196192	20327	0.0022278	20327	0.000910476
20328	0.00130187	20328	0.00411561	20328	0.00133199	20328	0.00289519	20328	0.00234589	20328	0.0026786	20328	0.00104508
20329	0.00119252	20329	0.00411215	20329	0.00138612	20329	0.00257561	20329	0.00274458	20329	0.00301101	20329	0.00116635
20330	0.000979439	20330	0.00441329	20330	0.00148482	20330	0.00236066	20330	0.00309699	20330	0.00314384	20330	0.0012546
20331	0.000783084	20331	0.00496019	20331	0.00159839	20331	0.00233593	20331	0.00330528	20331	0.00303441	20331	0.00128952
20332	0.000651869	20332	0.00571824	20332	0.00167268	20332	0.00251474	20332	0.00327477	20332	0.002702	20332	0.0012546
20333	0.000572336	20333	0.00678089	20333	0.00166525	20333	0.00284002	20333	0.00297076	20333	0.00222299	20333	0.0011473
20334	0.000518037	20334	0.00822084	20334	0.00157291	20334	0.00317862	20334	0.00246055	20334	0.001702	20334	0.000988571
20335	0.000474673	20335	0.00961232	20335	0.00142433	20335	0.00335933	20335	0.00188407	20335	0.00123193	20335	0.000812698
20336	0.000439907	20336	0.0100035	20336	0.00126512	20336	0.00330226	20336	0.00137387	20336	0.000862354	20336	0.000659683
20337	0.000418131	20337	0.00893735	20337	0.00114201	20337	0.00310443	20337	0.001002	20337	0.00060468	20337	0.000563746
20338	0.000415421	20338	0.00713396	20338	0.00109743	20338	0.00293704	20338	0.000770882	20338	0.000443565	20338	0.000559048
20339	0.000436075	20339	0.00567324	20339	0.00114944	20339	0.00288568	20339	0.000653377	20339	0.000357536	20339	0.000690794
20340	0.000479626	20340	0.00501904	20340	0.00127892	20340	0.00289899	20340	0.000635388	20340	0.000331246	20340	0.00100698
20341	0.000539907	20341	0.00505019	20341	0.00142645	20341	0.00283051	20341	0.000735851	20341	0.000362423	20341	0.00150286
20342	0.000605327	20342	0.0054171	20342	0.00151348	20342	0.00259083	20342	0.00101357	20342	0.000460977	20342	0.00205397
20343	0.000664112	20343	0.00571824	20343	0.00149437	20343	0.00223702	20343	0.00154534	20343	0.000638472	20343	0.00244381
20344	0.000709907	20344	0.00568363	20344	0.00139885	20344	0.00192886	20344	0.00233537	20344	0.000885065	20344	0.0025181
20345	0.000746075	20345	0.00534787	20345	0.00129166	20345	0.00178676	20345	0.00321376	20345	0.00116724	20345	0.00232
20346	0.000785234	20346	0.00496366	20346	0.00121842	20346	0.00188035	20346	0.00388702	20346	0.00148658	20346	0.0020381
20347	0.00084028	20347	0.00476982	20347	0.00120144	20347	0.00226745	20347	0.00418367	20347	0.00192774	20347	0.0018381
20348	0.000910561	20348	0.00490135	20348	0.00125982	20348	0.00304737	20348	0.00417105	20348	0.00258431	20348	0.00176762
20349	0.000974766	20349	0.00549671	20349	0.00141159	20349	0.00442267	20349	0.0039838	20349	0.00339298	20349	0.00176508
20350	0.000998131	20350	0.00673936	20350	0.00165039	20350	0.0064961	20350	0.00363244	20350	0.00408259	20350	0.00173397
20351	0.000956075	20351	0.00850121	20351	0.00192634	20351	0.00849724	20351	0.00308332	20351	0.00432072	20351	0.00160889
20352	0.000852243	20352	0.00994116	20352	0.00213649	20352	0.0088891	20352	0.0024048	20352	0.00396008	20352	0.00139365
20353	0.000714673	20353	0.0100104	20353	0.00217151	20353	0.00728933	20353	0.00175889	20353	0.00314453	20353	0.00114413
20354	0.000578411	20354	0.00861544	20354	0.00201337	20354	0.00506943	20354	0.00127183	20354	0.00219477	20354	0.000921905
20355	0.00046785	20355	0.00668744	20355	0.00175653	20355	0.00346776	20355	0.000975174	20355	0.0013978	20355	0.00075746
20356	0.000391308	20356	0.0051298	20356	0.00152197	20356	0.0026479	20356	0.000838523	20356	0.000874742	20356	0.000647619
20357	0.000345888	20357	0.0042333	20357	0.00139142	20357	0.00242914	20357	0.000813486	20357	0.000601514	20357	0.00057727
20358	0.000324486	20358	0.00393562	20358	0.00140204	20358	0.0027392	20358	0.000856091	20358	0.00049649	20358	0.000534476
20359	0.000320841	20359	0.00415369	20359	0.00157079	20359	0.0036732	20359	0.000942142	20359	0.000486442	20359	0.000520254
20360	0.000333645	20360	0.00501211	20360	0.00191467	20360	0.00543656	20360	0.00111719	20360	0.000543978	20360	0.000563746
20361	0.000368224	20361	0.0069955	20361	0.00248355	20361	0.00815294	20361	0.00161793	20361	0.000754301	20361	0.000767619
20362	0.000437196	20362	0.0106888	20362	0.0032838	20362	0.0113886	20362	0.0030465	20362	0.00140812	20362	0.00137143
20363	0.000563551	20363	0.0155694	20363	0.0041021	20363	0.0138197	20363	0.00586577	20363	0.00275155	20363	0.00252635
20364	0.000786729	20364	0.019287	20364	0.00452027	20364	0.0139547	20364	0.0088523	20364	0.0041576	20364	0.00368952
20365	0.00116075	20365	0.0195466	20365	0.00429102	20365	0.0116797	20365	0.00959604	20365	0.00435237	20365	0.00389587
20366	0.00171963	20366	0.0166147	20366	0.00361388	20366	0.00847061	20366	0.00781717	20366	0.00321335	20366	0.00310603
20367	0.00239346	20367	0.0127137	20367	0.00289747	20367	0.00583413	20367	0.00552704	20367	0.00195251	20367	0.00224127
20368	0.00294766	20368	0.00961578	20368	0.00239546	20368	0.00424577	20368	0.00397749	20368	0.00137577	20368	0.00186159
20369	0.0031	20369	0.00777778	20369	0.00213224	20369	0.00345254	20369	0.00305281	20369	0.00143772	20369	0.00183302
20370	0.00276168	20370	0.00690897	20370	0.002007	20370	0.0030759	20370	0.00244477	20370	0.00199587	20370	0.00186349
20371	0.00213645	20371	0.00651783	20371	0.00189556	20371	0.00285905	20371	0.0020303	20371	0.00306332	20371	0.00178857
20372	0.00151121	20372	0.00617515	20372	0.00173848	20372	0.00268214	20372	0.00176625	20372	0.00452719	20372	0.00159937
20373	0.00104486	20373	0.00566286	20373	0.00155275	20373	0.00252806	20373	0.00162634	20373	0.00586029	20373	0.00137333
20374	0.000745234	20374	0.00503981	20374	0.00138293	20374	0.00240822	20374	0.00156954	20374	0.00632278	20374	0.00117079
20375	0.000559065	20375	0.00449983	20375	0.0012492	20375	0.00234354	20375	0.00153272	20375	0.00560908	20375	0.00100571
20376	0.000441682	20376	0.0041883	20376	0.00115156	20376	0.00237208	20376	0.00146749	20376	0.00416518	20376	0.000873016
20377	0.000367383	20377	0.00418138	20377	0.00109849	20377	0.00254518	20377	0.00138334	20377	0.00273228	20377	0.000770794
20378	0.000323458	20378	0.00451367	20378	0.00110486	20378	0.00288377	20378	0.00135809	20378	0.00174811	20378	0.000707937
20379	0.00030271	20379	0.0051298	20379	0.00116323	20379	0.00329656	20379	0.00147801	20379	0.00124708	20379	0.000698413
20380	0.000301869	20380	0.00580132	20380	0.00123965	20380	0.00357048	20380	0.00178624	20380	0.00109979	20380	0.000763175
20381	0.00032028	20381	0.00612323	20381	0.00129909	20381	0.00352292	20381	0.00221124	20381	0.00116586	20381	0.000905397
20382	0.000361028	20382	0.00581862	20382	0.00131819	20382	0.00317101	20382	0.00255418	20382	0.00130626	20382	0.00108
20383	0.000429252	20383	0.00501904	20383	0.00129696	20383	0.00269736	20383	0.00262992	20383	0.00139436	20383	0.00120571
20384	0.000527103	20384	0.00413638	20384	0.00129272	20384	0.00229218	20384	0.00243425	20384	0.00136752	20384	0.00122476
20385	0.000643645	20385	0.00354448	20385	0.00144555	20385	0.00205631	20385	0.00210709	20385	0.00125671	20385	0.00114794
20386	0.000749159	20386	0.00343925	20386	0.00192528	20386	0.00201065	20386	0.00177993	20386	0.00112939	20386	0.00103048
20387	0.000806355	20387	0.00387331	20387	0.00266822	20387	0.00210576	20387	0.00151378	20387	0.00102959	20387	0.00092254
20388	0.000796542	20388	0.00475597	20388	0.00319996	20388	0.00225794	20388	0.00132863	20388	0.000964212	20388	0.000850159
20389	0.000732804	20389	0.00583939	20389	0.00309064	20389	0.0023892	20389	0.00124237	20389	0.000927047	20389	0.000815873
20390	0.000646449	20390	0.00669436	20390	0.00250478	20390	0.00244056	20390	0.00128866	20390	0.000919477	20390	0.000815873
20391	0.000564673	20391	0.00680858	20391	0.00191148	20391	0.0023949	20391	0.00147907	20391	0.000946318	20391	0.00084127
20392	0.000501402	20392	0.00604361	20392	0.00153789	20392	0.00226555	20392	0.00173154	20392	0.00100551	20392	0.000890159
20393	0.000460467	20393	0.0048875	20393	0.00134473	20393	0.00208864	20393	0.0018725	20393	0.00108396	20393	0.00096381
20394	0.000440654	20394	0.00394254	20394	0.0012492	20394	0.00190793	20394	0.0018157	20394	0.00116036	20394	0.00106476
20395	0.000438505	20395	0.0034171	20395	0.00120675	20395	0.00176717	20395	0.00166842	20395	0.00121404	20395	0.00118667
20396	0.00045028	20396	0.00322084	20396	0.00119826	20396	0.00168632	20396	0.00158531	20396	0.00124226	20396	0.00130222
20397	0.000473738	20397	0.00320595	20397	0.00121736	20397	0.00165836	20397	0.00161793	20397	0.00125877	20397	0.00137206
20398	0.000510093	20398	0.00327172	20398	0.00126406	20398	0.00166159	20398	0.00171997	20398	0.00128906	20398	0.00136825
20399	0.000563925	20399	0.00341295	20399	0.00133305	20399	0.00168918	20399	0.00183358	20399	0.00136476	20399	0.00129651
20400	0.000640654	20400	0.00366909	20400	0.00140204	20400	0.00174263	20400	0.00191353	20400	0.00150929	20400	0.00119429
20401	0.000742056	20401	0.00402215	20401	0.00144131	20401	0.00181073	20401	0.00194404	20401	0.00170957	20401	0.00109968
20402	0.000860467	20402	0.00434406	20402	0.00143812	20402	0.00189195	20402	0.00193036	20402	0.00188025	20402	0.00103429
20403	0.000973832	20403	0.00447214	20403	0.00138718	20403	0.00201826	20403	0.00189564	20403	0.00191535	20403	0.000999365
20404	0.00104579	20404	0.0043406	20404	0.00128954	20404	0.00223702	20404	0.00186198	20404	0.00179422	20404	0.000985397
20405	0.00103925	20405	0.00404292	20405	0.00116005	20405	0.002568	20405	0.00184725	20405	0.00159876	20405	0.000980952
20406	0.000942991	20406	0.00371409	20406	0.00103524	20406	0.00296557	20406	0.00185462	20406	0.00140537	20406	0.000973333
20407	0.000786636	20407	0.00347871	20407	0.000954681	20407	0.00334031	20407	0.00186093	20407	0.00123262	20407	0.000952381
20408	0.000619439	20408	0.00343406	20408	0.000940034	20408	0.00362754	20408	0.00182201	20408	0.00106882	20408	0.000911111
20409	0.00047785	20409	0.00363448	20409	0.000998939	20409	0.00381777	20409	0.0017126	20409	0.000912595	20409	0.000850159
20410	0.000372804	20410	0.00406369	20410	0.00113139	20410	0.00390146	20410	0.00154955	20410	0.000772195	20410	0.000775238
20411	0.0003	20411	0.00463828	20411	0.00132244	20411	0.00380635	20411	0.00137808	20411	0.00065788	20411	0.000697778
20412	0.000251963	20412	0.00524403	20412	0.00153577	20412	0.00349249	20412	0.00123501	20412	0.000572608	20412	0.000626794
20413	0.000222991	20413	0.00575286	20413	0.00172044	20413	0.00303025	20413	0.00113718	20413	0.000520028	20413	0.000570476
20414	0.000209346	20414	0.00601938	20414	0.00183613	20414	0.00254708	20414	0.00109089	20414	0.000505231	20414	0.000533778
20415	0.000208785	20415	0.00599515	20415	0.00186585	20415	0.00214571	20415	0.00110562	20415	0.000531865	20415	0.000520571
20416	0.00022	20416	0.00574593	20416	0.00180853	20416	0.0018775	20416	0.00119503	20416	0.000601308	20416	0.000535048
20417	0.000241869	20417	0.00537902	20417	0.00168436	20417	0.00176508	20417	0.00137282	20417	0.000710255	20417	0.000583556
20418	0.000274206	20418	0.00497058	20418	0.00155381	20418	0.00183755	20418	0.00164107	20418	0.000852719	20418	0.000674921
20419	0.000317757	20419	0.00458982	20419	0.00147103	20419	0.00211527	20419	0.00197875	20419	0.00103304	20419	0.000820317
20420	0.000377477	20420	0.00430253	20420	0.00145086	20420	0.002568	20420	0.00234273	20420	0.00127598	20420	0.00102794
20421	0.000471776	20421	0.00413984	20421	0.00146996	20421	0.00309302	20421	0.00268357	20421	0.00161597	20421	0.00129587
20422	0.000661308	20422	0.00410869	20422	0.0015018	20422	0.00355906	20422	0.00298127	20422	0.00208878	20422	0.00160762
20423	0.00110187	20423	0.00421599	20423	0.00155063	20423	0.00390337	20423	0.0032611	20423	0.00270406	20423	0.00192825
20424	0.00201121	20424	0.00455521	20424	0.00163553	20424	0.0041887	20424	0.00357248	20424	0.00342533	20424	0.00221016
20425	0.0033243	20425	0.00519211	20425	0.0017544	20425	0.00450447	20425	0.00391542	20425	0.00414591	20425	0.00240317
20426	0.00433458	20426	0.00601246	20426	0.0018616	20426	0.00482975	20426	0.00420261	20426	0.0046958	20426	0.00245714
20427	0.00423832	20427	0.00661128	20427	0.00186797	20427	0.00497622	20427	0.00429203	20427	0.00490571	20427	0.00233587
20428	0.00314486	20428	0.00658705	20428	0.00173424	20428	0.00474605	20428	0.00410057	20428	0.00471438	20428	0.00204635
20429	0.00189907	20429	0.00601246	20429	0.0015432	20429	0.00420202	20429	0.0036619	20429	0.00420509	20429	0.00165841
20430	0.00106449	20430	0.00533403	20430	0.00139779	20430	0.00363135	20430	0.00309068	20430	0.003532	20430	0.00127556
20431	0.000644019	20431	0.00491866	20431	0.00132987	20431	0.00323569	20431	0.00250789	20431	0.00282657	20431	0.000968889
20432	0.000449626	20432	0.00494981	20432	0.00133305	20432	0.00303976	20432	0.00199243	20432	0.00217206	20432	0.000754286
20433	0.000352991	20433	0.00552786	20433	0.00139249	20433	0.0029922	20433	0.00157374	20433	0.00162078	20433	0.000612127
20434	0.000297103	20434	0.00663205	20434	0.00146147	20434	0.00303025	20434	0.00125394	20434	0.00119959	20434	0.000520952
20435	0.000261869	20435	0.0078747	20435	0.00148588	20435	0.00310253	20435	0.0010303	20435	0.000909153	20435	0.000468063
20436	0.000242617	20436	0.0085289	20436	0.00144768	20436	0.00314057	20436	0.000896486	20436	0.000729525	20436	0.000449905
20437	0.000239626	20437	0.00809623	20437	0.00136171	20437	0.00308161	20437	0.000846939	20437	0.000630557	20437	0.000470857
20438	0.000254953	20438	0.00683974	20438	0.00126406	20438	0.00289899	20438	0.000875026	20438	0.000589126	20438	0.000551429
20439	0.000291682	20439	0.00546556	20439	0.00119401	20439	0.00263268	20439	0.000974122	20439	0.00059064	20439	0.000739048
20440	0.000353645	20440	0.0044929	20440	0.00120357	20440	0.00236256	20440	0.00113612	20440	0.000630213	20440	0.00108635
20441	0.000446355	20441	0.00408446	20441	0.00138293	20441	0.00216854	20441	0.00135704	20441	0.000710255	20441	0.00156571
20442	0.000578879	20442	0.00420907	20442	0.00181702	20442	0.00211147	20442	0.00165474	20442	0.000836889	20442	0.0019981
20443	0.000766075	20443	0.00475943	20443	0.00237105	20443	0.002218	20443	0.00208605	20443	0.00102546	20443	0.0021854
20444	0.0010271	20444	0.00561094	20444	0.00269263	20444	0.00249572	20444	0.00273617	20444	0.0013097	20444	0.00213968
20445	0.00137757	20445	0.00672205	20445	0.00268096	20445	0.00294465	20445	0.0036619	20445	0.0017777	20445	0.00209079
20446	0.00180654	20446	0.00826584	20446	0.00264275	20446	0.00361803	20446	0.004838	20446	0.0025788	20446	0.00227365
20447	0.00224299	20447	0.0103877	20447	0.00279452	20447	0.00456724	20447	0.00616558	20447	0.00382657	20447	0.00278476
20448	0.00254299	20448	0.0127691	20448	0.00302802	20448	0.00557542	20448	0.00753208	20448	0.0054033	20448	0.00358032
20449	0.00255421	20449	0.0146867	20449	0.00318085	20449	0.00611566	20449	0.00884073	20449	0.00687543	20449	0.00452508
20450	0.00223832	20450	0.0155417	20450	0.00320951	20450	0.00585885	20450	0.00985588	20450	0.0076669	20450	0.00536063
20451	0.00171682	20451	0.0151229	20451	0.00312566	20451	0.00500285	20451	0.0101031	20451	0.00741913	20451	0.00571365
20452	0.00118785	20452	0.0137037	20452	0.00297495	20452	0.00400418	20452	0.00923627	20452	0.00629938	20452	0.00536444
20453	0.00078785	20453	0.0119142	20453	0.0028391	20453	0.00320905	20453	0.00749737	20453	0.00485341	20453	0.00447683
20454	0.000545888	20454	0.010225	20454	0.00273615	20454	0.00272969	20454	0.00553335	20454	0.00358844	20454	0.00344952
20455	0.000424112	20455	0.00872274	20455	0.00259181	20455	0.00254708	20455	0.00387545	20455	0.00270131	20455	0.00261206
20456	0.000375421	20456	0.00742125	20456	0.00234664	20456	0.0026498	20456	0.00271513	20456	0.00213421	20456	0.0020819
20457	0.000366262	20457	0.00642437	20457	0.00203672	20457	0.00312345	20457	0.00199874	20457	0.00174398	20457	0.0018127
20458	0.000375888	20458	0.00577362	20458	0.00173742	20458	0.00413924	20458	0.00160215	20458	0.00143359	20458	0.00168381
20459	0.000392243	20459	0.00540325	20459	0.00149544	20459	0.00568765	20459	0.00143068	20459	0.00118169	20459	0.00158095
20460	0.000409813	20460	0.00521288	20460	0.00132562	20460	0.0072627	20460	0.00144645	20460	0.00100206	20460	0.00144635
20461	0.000427757	20461	0.00512634	20461	0.00122798	20461	0.00794369	20461	0.00166211	20461	0.000902271	20461	0.00129143
20462	0.000448318	20462	0.00507096	20462	0.00119295	20462	0.00718471	20462	0.00210183	20462	0.00086786	20462	0.00115302
20463	0.000474112	20463	0.00502942	20463	0.00120887	20463	0.00551265	20463	0.0026762	20463	0.000870613	20463	0.00104952
20464	0.000511121	20464	0.00506404	20464	0.0012768	20464	0.00395282	20464	0.0031296	20464	0.000883001	20464	0.000972063
20465	0.000581963	20465	0.00526826	20465	0.00139885	20465	0.00303215	20465	0.0032064	20465	0.000895389	20465	0.000913651
20466	0.000744673	20466	0.00568363	20466	0.00155381	20466	0.00271448	20466	0.00290553	20466	0.000912595	20466	0.000879365
20467	0.00108879	20467	0.00628245	20467	0.00169179	20467	0.0028172	20467	0.00245424	20467	0.000944253	20467	0.000883175
20468	0.00165514	20468	0.00695742	20468	0.00175547	20468	0.00317672	20468	0.00206501	20468	0.000996559	20468	0.000937143
20469	0.00229065	20469	0.00751125	20469	0.0017215	20469	0.00359711	20469	0.00181885	20469	0.00107433	20469	0.00104762
20470	0.00265981	20470	0.00770855	20470	0.00161218	20470	0.0038501	20470	0.0017105	20470	0.00119615	20470	0.00122222
20471	0.00253271	20471	0.00742818	20471	0.00146466	20471	0.00379494	20471	0.00172523	20471	0.00142739	20471	0.00147429
20472	0.00203645	20472	0.00680166	20472	0.00132138	20472	0.00348107	20472	0.00186409	20472	0.0019181	20472	0.00182286
20473	0.00150748	20473	0.00616822	20473	0.00121736	20473	0.00311204	20473	0.00215758	20473	0.00286442	20473	0.00229079
20474	0.00116916	20474	0.00591208	20474	0.00119295	20474	0.00294655	20474	0.00267831	20474	0.00423675	20474	0.00288381
20475	0.00103178	20475	0.00632399	20475	0.00129484	20475	0.00323188	20475	0.0035567	20475	0.0055086	20475	0.00354921
20476	0.00100841	20476	0.00757355	20476	0.00155275	20476	0.00425528	20476	0.00491584	20476	0.00595664	20476	0.00411302
20477	0.00101028	20477	0.00952579	20477	0.00194545	20477	0.00616321	20477	0.00663055	20477	0.00535788	20477	0.00430095
20478	0.000980374	20478	0.0114849	20478	0.002353	20478	0.00832224	20478	0.00812224	20478	0.00413489	20478	0.00392889
20479	0.000897757	20479	0.0124126	20479	0.00258862	20479	0.00930949	20479	0.00860614	20479	0.00287199	20479	0.0031073
20480	0.000775607	20480	0.0118242	20480	0.00255254	20480	0.00849534	20480	0.00776667	20480	0.0019064	20480	0.00216762
20481	0.000640841	20481	0.0102215	20481	0.00232222	20481	0.00677002	20481	0.00604566	20481	0.00128906	20481	0.00139492
20482	0.00051757	20482	0.00835583	20482	0.00202505	20482	0.00517215	20482	0.00420682	20482	0.000933242	20482	0.000883175
20483	0.000419533	20483	0.00665628	20483	0.00174379	20483	0.00399277	20483	0.00275931	20483	0.000737784	20483	0.000590095
20484	0.000350467	20484	0.00531672	20484	0.00156549	20484	0.00319193	20484	0.00182201	20484	0.000638679	20484	0.000441016
20485	0.000309626	20485	0.00443752	20485	0.00160582	20485	0.00272208	20485	0.00129918	20485	0.00060351	20485	0.000377968
20486	0.000295421	20486	0.00405331	20486	0.00193165	20486	0.00253947	20486	0.00104786	20486	0.000618513	20486	0.000364571
20487	0.000307383	20487	0.00419176	20487	0.00246551	20487	0.00259654	20487	0.00094898	20487	0.000675224	20487	0.00037619
20488	0.000345607	20488	0.00490827	20488	0.00294099	20488	0.00283051	20488	0.000912897	20488	0.000766001	20488	0.000395302
20489	0.000409626	20489	0.00618899	20489	0.00310019	20489	0.00314057	20489	0.000891437	20489	0.000892636	20489	0.000417206
20490	0.000496075	20490	0.00771201	20490	0.00294948	20490	0.0034221	20490	0.000892173	20490	0.00107846	20490	0.000459111
20491	0.000599533	20491	0.0088162	20491	0.00268839	20491	0.00359521	20491	0.000971386	20491	0.00134893	20491	0.000565587
20492	0.00071514	20492	0.00897196	20492	0.00246232	20492	0.0035876	20492	0.00120555	20492	0.00169649	20492	0.000815238
20493	0.000840187	20493	0.00832468	20493	0.00229887	20493	0.00335553	20493	0.00165054	20493	0.00204955	20493	0.00132762
20494	0.00096729	20494	0.00745587	20494	0.00217364	20494	0.00298649	20494	0.00230276	20494	0.00228837	20494	0.00223048
20495	0.0010729	20495	0.00677051	20495	0.00206007	20495	0.00262888	20495	0.00307911	20495	0.00231796	20495	0.0034781
20496	0.00111963	20496	0.00634822	20496	0.00194863	20496	0.00236256	20496	0.00385967	20496	0.0021404	20496	0.00459937
20497	0.0010757	20497	0.00614399	20497	0.0018425	20497	0.00216854	20497	0.00452556	20497	0.00184859	20497	0.00487619
20498	0.000943925	20498	0.006054	20498	0.00174485	20498	0.00202967	20498	0.00490217	20498	0.00156022	20498	0.00409524
20499	0.000772243	20499	0.00598131	20499	0.00166313	20499	0.00197451	20499	0.00476226	20499	0.00135788	20499	0.00283873
20500	0.000625888	20500	0.00589131	20500	0.00161749	20500	0.00205631	20500	0.00405639	20500	0.00127392	20500	0.00181016
20501	0.000556075	20501	0.00572863	20501	0.00161325	20501	0.00233784	20501	0.00308332	20501	0.001298	20501	0.0012381
20502	0.000580748	20502	0.00542402	20502	0.00163553	20502	0.00295416	20502	0.00226489	20502	0.00139849	20502	0.00099619
20503	0.000676355	20503	0.00497058	20503	0.00164402	20503	0.00404033	20503	0.00178414	20503	0.00153063	20503	0.00091873
20504	0.000781869	20504	0.00446521	20504	0.001609	20504	0.00533384	20504	0.00156112	20504	0.00164556	20504	0.000899048
20505	0.000827383	20505	0.00405331	20505	0.00152622	20505	0.00603196	20505	0.00143909	20505	0.00171232	20505	0.00087873
20506	0.00078514	20506	0.00382831	20506	0.00142963	20506	0.00561157	20506	0.00133179	20506	0.00173985	20506	0.00084254
20507	0.000694206	20507	0.00378332	20507	0.00137657	20507	0.00451969	20507	0.00124343	20507	0.00178252	20507	0.000815873
20508	0.000622617	20508	0.00385947	20508	0.00139355	20508	0.00351912	20508	0.00122133	20508	0.00190365	20508	0.00084254
20509	0.000612897	20509	0.004036	20509	0.00144555	20509	0.00292943	20509	0.00128761	20509	0.00211562	20509	0.00095873
20510	0.000665981	20510	0.0043856	20510	0.00148695	20510	0.00268975	20510	0.00140648	20510	0.00233173	20510	0.00116508
20511	0.000757009	20511	0.00502942	20511	0.00152515	20511	0.00264409	20511	0.00149695	20511	0.00239298	20511	0.00142095
20512	0.000855047	20512	0.00600208	20512	0.00160794	20512	0.00267643	20512	0.00151062	20512	0.00220028	20512	0.00168127
20513	0.000930841	20513	0.00709934	20513	0.00176077	20513	0.0027392	20513	0.00147907	20513	0.00180867	20513	0.00192254
20514	0.000959813	20514	0.00796816	20514	0.00195075	20514	0.00284763	20514	0.00147591	20514	0.00136614	20514	0.00211238
20515	0.000928692	20515	0.00833853	20515	0.00210996	20515	0.00304356	20515	0.00156954	20515	0.000990365	20515	0.00218413
20516	0.000839065	20516	0.00822084	20516	0.0021747	20516	0.00331558	20516	0.00183463	20516	0.000724708	20516	0.00208889
20517	0.000709907	20517	0.00774663	20517	0.00213118	20517	0.00354955	20517	0.002328	20517	0.000561459	20517	0.00183937
20518	0.000567757	20518	0.00706127	20518	0.00201231	20518	0.00364657	20518	0.0029392	20518	0.000469649	20518	0.00150349
20519	0.000437757	20519	0.00638975	20519	0.00189769	20519	0.00364847	20519	0.00333474	20519	0.000421198	20519	0.00115873
20520	0.000335421	20520	0.00598477	20520	0.00186266	20520	0.00373787	20520	0.00322112	20520	0.000398692	20520	0.000864127
20521	0.000265421	20521	0.00594323	20521	0.00191467	20521	0.00410691	20521	0.00265937	20521	0.000395458	20521	0.000647619
20522	0.000225421	20522	0.00613015	20522	0.00197623	20522	0.00478029	20522	0.00197875	20522	0.0004117	20522	0.000510921
20523	0.000212523	20523	0.00624784	20523	0.00194651	20523	0.00545749	20523	0.0014433	20523	0.000452856	20523	0.000440571
20524	0.00023	20524	0.00611284	20524	0.00182339	20524	0.00565912	20524	0.00112245	20524	0.000534893	20524	0.000420381
20525	0.000297757	20525	0.00599169	20525	0.00175228	20525	0.00525395	20525	0.000981696	20525	0.000715072	20525	0.000445079
20526	0.000469907	20526	0.00657321	20526	0.00195394	20526	0.00470801	20526	0.00102598	20526	0.00117688	20526	0.000544381
20527	0.000831963	20527	0.0085739	20527	0.00258544	20527	0.00460719	20527	0.00139491	20527	0.00232897	20527	0.000824762
20528	0.00140093	20528	0.0120838	20528	0.00358735	20528	0.00501997	20528	0.00228908	20528	0.00453957	20528	0.00144
20529	0.00197196	20529	0.0159778	20529	0.00458714	20529	0.0054708	20529	0.00351567	20529	0.00717825	20529	0.00231746
20530	0.00222056	20530	0.0184147	20530	0.00508809	20530	0.00544988	20530	0.00423732	20530	0.00843083	20530	0.00294032
20531	0.0020486	20531	0.018522	20531	0.00487052	20531	0.00487731	20531	0.00384704	20531	0.00726772	20531	0.0028381
20532	0.00164766	20532	0.0173797	20532	0.00416684	20532	0.0041012	20532	0.0028056	20532	0.00483551	20532	0.00222603
20533	0.00122243	20533	0.0168432	20533	0.00338251	20533	0.00351341	20533	0.00196507	20533	0.00281418	20533	0.00167683
20534	0.000885701	20534	0.0173832	20534	0.00276799	20534	0.00327373	20534	0.00164002	20534	0.00171851	20534	0.00146286
20535	0.000685888	20535	0.0174213	20535	0.00233602	20535	0.00331748	20535	0.00169156	20535	0.0012395	20535	0.0015346
20536	0.000603364	20536	0.0154067	20536	0.00201125	20536	0.00346015	20536	0.00193457	20536	0.00103028	20536	0.00180952
20537	0.000586168	20537	0.011928	20537	0.00177032	20537	0.00355336	20537	0.00223543	20537	0.000924983	20537	0.00227175
20538	0.000593364	20538	0.00884043	20538	0.00166101	20538	0.0035914	20538	0.0025121	20538	0.000874054	20538	0.00290476
20539	0.000601308	20539	0.00706127	20539	0.00173742	20539	0.00364276	20539	0.00274458	20539	0.000870613	20539	0.00356762
20540	0.000596168	20540	0.00631014	20540	0.00207175	20540	0.00369602	20540	0.00296234	20540	0.000908465	20540	0.00395238
20541	0.000573551	20541	0.00599169	20541	0.0027266	20541	0.00366178	20541	0.00317484	20541	0.000962836	20541	0.00378794
20542	0.000539813	20542	0.00575632	20542	0.00357886	20542	0.00349058	20542	0.00331054	20542	0.00101514	20542	0.00312508
20543	0.000510935	20543	0.00564555	20543	0.00418276	20543	0.00321476	20543	0.00326005	20543	0.00107639	20543	0.00231429
20544	0.00050486	20544	0.00584978	20544	0.0041159	20544	0.00295986	20544	0.00300231	20544	0.00119546	20544	0.00168508
20545	0.000533364	20545	0.00637245	20545	0.00348864	20545	0.00291801	20545	0.00264675	20545	0.00142326	20545	0.00134095
20546	0.00059486	20546	0.00705434	20546	0.00278709	20546	0.00325281	20546	0.00235115	20546	0.00178527	20546	0.00121714
20547	0.000673551	20547	0.00768086	20547	0.0023201	20547	0.00385391	20547	0.00221755	20547	0.00226497	20547	0.0012254
20548	0.000742617	20548	0.00806507	20548	0.00209934	20548	0.0042762	20548	0.00223333	20548	0.00279215	20548	0.00131111
20549	0.000774673	20549	0.00814123	20549	0.0020537	20549	0.00422675	20549	0.00233011	20549	0.00324708	20549	0.00144381
20550	0.000757664	20550	0.00795431	20550	0.00211314	20550	0.00389195	20550	0.00243741	20550	0.00350447	20550	0.00158921
20551	0.000702804	20551	0.00753202	20551	0.00218637	20551	0.00355146	20551	0.00250368	20551	0.0034969	20551	0.0017073
20552	0.000635607	20552	0.00694012	20552	0.00220017	20552	0.00328134	20552	0.00250579	20552	0.00324639	20552	0.00176317
20553	0.000579159	20553	0.00631706	20553	0.0021471	20553	0.00306449	20553	0.00246266	20553	0.00283964	20553	0.00174413
20554	0.000545421	20554	0.00577016	20554	0.0020537	20554	0.00288948	20554	0.0024069	20554	0.00237853	20554	0.00166032
20555	0.000536075	20555	0.00533403	20555	0.00194969	20555	0.0027373	20555	0.00237324	20555	0.00194219	20555	0.00153968
20556	0.00054729	20556	0.00496366	20556	0.00184674	20556	0.00260034	20556	0.00237429	20556	0.00156986	20556	0.0014146
20557	0.000572991	20557	0.00461751	20557	0.00174591	20557	0.00249762	20557	0.00241321	20557	0.00126841	20557	0.00131111
20558	0.000603084	20558	0.00431637	20558	0.00163553	20558	0.00244056	20558	0.00249527	20558	0.00102959	20558	0.00124
20559	0.000621028	20559	0.00408792	20559	0.00150605	20559	0.002393	20559	0.00263728	20559	0.000846524	20559	0.00118603
20560	0.000609439	20560	0.00391139	20560	0.00136383	20560	0.0023093	20560	0.00283295	20560	0.000714384	20560	0.00112
20561	0.00056486	20561	0.00378332	20561	0.00123222	20561	0.00219707	20561	0.00298653	20561	0.000629663	20561	0.00101778
20562	0.000502243	20562	0.0036864	20562	0.00114838	20562	0.00211147	20562	0.00293499	20562	0.000587474	20562	0.000888254
20563	0.000441402	20563	0.00363101	20563	0.00114095	20563	0.00210767	20563	0.00260046	20563	0.000583276	20563	0.000765079
20564	0.000392336	20564	0.00368294	20564	0.00122373	20564	0.00221039	20564	0.00209867	20564	0.000614591	20564	0.00068381
20565	0.000356449	20565	0.00391831	20565	0.00138187	20565	0.00242724	20565	0.00164002	20565	0.000681693	20565	0.000656508
20566	0.00033215	20566	0.00436829	20566	0.00156655	20566	0.00270496	20566	0.00135914	20566	0.000786648	20566	0.00067873
20567	0.000318037	20567	0.00495673	20567	0.00171195	20567	0.00292372	20567	0.00126657	20567	0.000931865	20567	0.000737778
20568	0.000313271	20568	0.00547248	20568	0.00176714	20568	0.0029922	20568	0.00130549	20568	0.00111838	20568	0.000824762
20569	0.00031785	20569	0.00563863	20569	0.00172787	20569	0.00294655	20569	0.00141595	20569	0.00134412	20569	0.000932063
20570	0.000333271	20570	0.00534441	20570	0.0016366	20570	0.00288948	20570	0.00156112	20570	0.00161872	20570	0.00105397
20571	0.000363458	20571	0.00480789	20571	0.00154532	20571	0.00288377	20571	0.00172733	20571	0.00198624	20571	0.00118857
20572	0.000416168	20572	0.00443406	20572	0.00148907	20572	0.0029047	20572	0.001923	20572	0.00255678	20572	0.00134159
20573	0.000507009	20573	0.00445483	20573	0.00147315	20573	0.00288568	20573	0.00217968	20573	0.0034969	20573	0.00152381
20574	0.000670748	20574	0.0048252	20574	0.00147952	20574	0.00284002	20574	0.00254786	20574	0.00492017	20574	0.00173714
20575	0.000959813	20575	0.00539633	20575	0.00150074	20575	0.00296937	20575	0.00305912	20575	0.00668823	20575	0.00196698
20576	0.00136822	20576	0.00601592	20576	0.00155063	20576	0.00352482	20576	0.00367873	20576	0.00830007	20576	0.00218286
20577	0.00172804	20577	0.00653513	20577	0.0016419	20577	0.00437892	20577	0.00430465	20577	0.00908465	20577	0.00237143
20578	0.00183925	20578	0.00682589	20578	0.0017629	20578	0.00484497	20578	0.00488008	20578	0.00867171	20578	0.00257524
20579	0.00171869	20579	0.00702319	20579	0.00191361	20579	0.00451779	20579	0.00550389	20579	0.00728837	20579	0.0028673
20580	0.00152243	20580	0.00757009	20580	0.00214392	20580	0.00390907	20580	0.00624869	20580	0.00553269	20580	0.00324889
20581	0.00131495	20581	0.00870197	20581	0.00250902	20581	0.00364086	20581	0.00682622	20581	0.00396628	20581	0.00354476
20582	0.0010785	20582	0.00977501	20582	0.0029845	20582	0.00370554	20582	0.00669367	20582	0.0028424	20582	0.00349778
20583	0.000824206	20583	0.00969886	20583	0.00342284	20583	0.00378733	20583	0.00568062	20583	0.00213558	20583	0.00302857
20584	0.000602897	20584	0.00822084	20584	0.00360008	20584	0.00369793	20584	0.00424679	20584	0.00170544	20584	0.00233143
20585	0.000450935	20585	0.00627553	20585	0.0033772	20585	0.00343352	20585	0.00299179	20585	0.00141707	20585	0.00168508
20586	0.000372336	20586	0.00486327	20586	0.00283379	20586	0.00309682	20586	0.00216179	20586	0.00119339	20586	0.00123175
20587	0.000351776	20587	0.00424368	20587	0.00220654	20587	0.00284763	20587	0.00167999	20587	0.00100757	20587	0.000958095
20588	0.000371495	20588	0.00417445	20588	0.00170452	20588	0.00280388	20588	0.00140122	20588	0.000857536	20588	0.00079746
20589	0.000417477	20589	0.00435791	20589	0.00140841	20589	0.00296177	20589	0.00123606	20589	0.000748796	20589	0.000695873
20590	0.000478972	20590	0.00456213	20590	0.00128847	20590	0.00320145	20590	0.00114138	20590	0.000682312	20590	0.000623238
20591	0.000548598	20591	0.0046902	20591	0.00126725	20591	0.00335743	20591	0.0010951	20591	0.000658087	20591	0.000570222
20592	0.000614953	20592	0.00475943	20592	0.00126725	20592	0.00331368	20592	0.00108563	20592	0.000678114	20592	0.000535937
20593	0.000654299	20593	0.00481135	20593	0.00125876	20593	0.0030778	20593	0.00110877	20593	0.000748107	20593	0.000523175
20594	0.000642243	20594	0.0048875	20594	0.00126194	20594	0.00276584	20594	0.00116874	20594	0.000878871	20594	0.000536127
20595	0.000581682	20595	0.00505019	20595	0.00131288	20595	0.00251474	20595	0.00127604	20595	0.00108534	20595	0.000580635
20596	0.000504579	20596	0.00529595	20596	0.00141477	20596	0.00238539	20596	0.00144225	20596	0.00137784	20596	0.000664762
20597	0.000441402	20597	0.00555209	20597	0.00153683	20597	0.00235876	20597	0.00166737	20597	0.00174811	20597	0.000795556
20598	0.00040243	20598	0.00578055	20598	0.0016557	20598	0.00242914	20598	0.00192826	20598	0.00215279	20598	0.000975873
20599	0.00038486	20599	0.00606092	20599	0.00177351	20599	0.00263268	20599	0.00217336	20599	0.00251136	20599	0.00119937
20600	0.000383832	20600	0.00644168	20600	0.0018945	20600	0.00295225	20600	0.00233326	20600	0.00272333	20600	0.00144571
20601	0.000396355	20601	0.00682935	20601	0.00198578	20601	0.00326422	20601	0.00235746	20601	0.00272195	20601	0.00168635
20602	0.000419346	20602	0.00701973	20602	0.00198472	20602	0.0034183	20602	0.00225963	20602	0.00251961	20602	0.0018781
20603	0.000448879	20603	0.00686051	20603	0.00185948	20603	0.00334792	20603	0.00210393	20603	0.00220647	20603	0.00196952
20604	0.000481402	20604	0.00641052	20604	0.00165252	20604	0.00311775	20604	0.00195981	20604	0.00190089	20604	0.0019327
20605	0.00051785	20605	0.00589477	20605	0.00145298	20605	0.00286856	20605	0.00185777	20605	0.00168204	20605	0.0017981
20606	0.00056972	20606	0.00550017	20606	0.00133836	20606	0.0027335	20606	0.00178729	20606	0.00155816	20606	0.00162159
20607	0.000671776	20607	0.0052821	20607	0.00133199	20607	0.00277725	20607	0.00172943	20607	0.00148039	20607	0.00143873
20608	0.000890561	20608	0.0052821	20608	0.00141159	20608	0.00298459	20608	0.00167578	20608	0.00138816	20608	0.00126032
20609	0.00127757	20609	0.00551748	20609	0.0015294	20609	0.00330226	20609	0.00162319	20609	0.00125465	20609	0.00109651
20610	0.00173738	20610	0.005874	20610	0.00162917	20610	0.00364276	20610	0.00157164	20610	0.00110117	20610	0.00096
20611	0.00200654	20611	0.0061163	20611	0.0016695	20611	0.00390717	20611	0.0015222	20611	0.000974535	20611	0.000862857
20612	0.00190561	20612	0.00605054	20612	0.00163872	20612	0.00397946	20612	0.00148748	20612	0.000916724	20612	0.000815873
20613	0.00154766	20613	0.00566632	20613	0.00155806	20613	0.00379684	20613	0.00150642	20613	0.000958018	20613	0.000831111
20614	0.00117383	20614	0.00517134	20614	0.00147633	20614	0.00346776	20614	0.00164528	20614	0.00113489	20614	0.000932698
20615	0.000898598	20615	0.00483904	20615	0.00143918	20615	0.00321857	20615	0.0020061	20615	0.00149621	20615	0.00115492
20616	0.000707103	20616	0.00489789	20616	0.00146572	20616	0.00330226	20616	0.00267831	20616	0.00205506	20616	0.00151429
20617	0.000565607	20617	0.00542402	20617	0.00155487	20617	0.00395663	20617	0.0036114	20617	0.00269374	20617	0.00194413
20618	0.000464766	20618	0.0062963	20618	0.00168754	20618	0.00520829	20618	0.00448033	20618	0.00314522	20618	0.00226984
20619	0.000401402	20619	0.00713742	20619	0.0018478	20619	0.00654366	20619	0.00482958	20619	0.00316449	20619	0.00231175
20620	0.000367103	20620	0.0074974	20620	0.00202717	20620	0.0070934	20620	0.00446034	20620	0.00275224	20620	0.00205143
20621	0.000353084	20621	0.00725857	20621	0.00219274	20621	0.00650561	20621	0.00362403	20621	0.00213971	20621	0.00164254
20622	0.000355514	20622	0.00671859	20622	0.00224368	20622	0.00528628	20622	0.002753	20622	0.00157261	20622	0.0012654
20623	0.000375514	20623	0.00622015	20623	0.00209085	20623	0.00414305	20623	0.00212392	20623	0.00116518	20623	0.00100698
20624	0.000416542	20624	0.00586016	20624	0.00179261	20624	0.00335933	20624	0.00178414	20624	0.000920165	20624	0.000867302
20625	0.000479346	20625	0.00556594	20625	0.0014827	20625	0.00285905	20625	0.00166842	20625	0.000794907	20625	0.000812063
20626	0.00055785	20626	0.00527864	20626	0.0012439	20626	0.00250904	20626	0.00169367	20626	0.000751549	20626	0.000812698
20627	0.000636636	20627	0.0050225	20627	0.00109319	20627	0.00229218	20627	0.0017894	20627	0.000761872	20627	0.000855873
20628	0.000697383	20628	0.00482866	20628	0.00101592	20628	0.00225604	20628	0.00189144	20628	0.000804542	20628	0.000936508
20629	0.000728505	20629	0.00468328	20629	0.000983974	20629	0.00241202	20629	0.00195035	20629	0.000865107	20629	0.00104127
20630	0.000732336	20630	0.00455175	20630	0.000980153	20630	0.00272399	20630	0.00195561	20630	0.000938747	20630	0.00113778
20631	0.000724299	20631	0.00446175	20631	0.000996816	20631	0.00309302	20631	0.00193562	20631	0.00103372	20631	0.00119238
20632	0.00073215	20632	0.00445483	20632	0.0010311	20632	0.00343732	20632	0.00191984	20632	0.00115829	20632	0.00119429
20633	0.000808224	20633	0.00454483	20633	0.00107833	20633	0.00374929	20633	0.00190616	20633	0.00130833	20633	0.00116508
20634	0.00102991	20634	0.00468674	20634	0.00112078	20634	0.0040194	20634	0.0018725	20634	0.00146249	20634	0.00112698
20635	0.00141308	20635	0.00481828	20635	0.00113246	20635	0.00415446	20635	0.00179781	20635	0.00158431	20635	0.00107937
20636	0.00177103	20636	0.00485981	20636	0.00110911	20636	0.00403462	20636	0.00167894	20636	0.00163593	20636	0.00100889
20637	0.00180841	20637	0.00480443	20637	0.00105869	20637	0.00364086	20637	0.00152535	20637	0.00159463	20637	0.000912381
20638	0.00145888	20638	0.00477674	20638	0.00100743	20638	0.00312155	20638	0.00135809	20638	0.00147075	20638	0.00080254
20639	0.000971028	20639	0.0050225	20639	0.000986627	20639	0.00269926	20639	0.0012024	20639	0.00130145	20639	0.000698413
20640	0.000606262	20640	0.00583593	20640	0.00102377	20640	0.00250904	20640	0.00108142	20640	0.00113421	20640	0.000618794
20641	0.000429065	20641	0.00743164	20641	0.0011367	20641	0.00257561	20641	0.00101494	20641	0.00101032	20641	0.000576889
20642	0.000391215	20642	0.00967809	20642	0.00132774	20642	0.0029047	20642	0.00103251	20642	0.000967653	20642	0.000592444
20643	0.000454486	20643	0.0118969	20643	0.0015761	20643	0.00351151	20643	0.00119609	20643	0.00106401	20643	0.00072
20644	0.000604579	20644	0.0132226	20644	0.00183401	20644	0.00435039	20644	0.00156112	20644	0.00134756	20644	0.00107683
20645	0.000793645	20645	0.0132364	20645	0.00206962	20645	0.00522351	20645	0.00203766	20645	0.00172195	20645	0.00176
20646	0.000920467	20646	0.0122118	20646	0.00226597	20646	0.00579037	20646	0.00235641	20646	0.00192361	20646	0.00260063
20647	0.000913645	20647	0.0107684	20647	0.00240607	20647	0.00582081	20647	0.00237745	20647	0.00181349	20647	0.00311048
20648	0.000805888	20648	0.00941156	20648	0.00246444	20648	0.00540613	20648	0.00229434	20648	0.00157054	20648	0.00293651
20649	0.000685701	20649	0.00833853	20649	0.00242199	20649	0.00485448	20649	0.0023785	20649	0.00143978	20649	0.00230286
20650	0.000615701	20650	0.00757009	20650	0.0023063	20650	0.00440555	20650	0.00270356	20650	0.00149759	20650	0.0017473
20651	0.00062271	20651	0.00712703	20651	0.00222776	20651	0.00417348	20651	0.00317484	20651	0.00171163	20651	0.00154984
20652	0.000723832	20652	0.00707165	20652	0.00231904	20652	0.00424387	20652	0.00364507	20652	0.00203166	20652	0.00163746
20653	0.000937383	20653	0.00745587	20653	0.00254086	20653	0.00464523	20653	0.00397644	20653	0.00239023	20653	0.00183365
20654	0.00127196	20654	0.00810661	20654	0.00262577	20654	0.00525204	20654	0.00408584	20654	0.00269649	20654	0.00200635
20655	0.00169533	20655	0.00869505	20655	0.0024135	20655	0.00591592	20655	0.00397223	20655	0.00285616	20655	0.00208063
20656	0.00208318	20656	0.00909657	20656	0.00206644	20656	0.00644094	20656	0.0036903	20656	0.00281693	20656	0.00203238
20657	0.00224766	20657	0.00938733	20657	0.00179792	20657	0.00644474	20657	0.00331054	20657	0.0026022	20657	0.0018946
20658	0.00207383	20658	0.00966424	20658	0.00167693	20658	0.00580749	20658	0.00290133	20658	0.00230695	20658	0.00174794
20659	0.00165234	20659	0.01	20659	0.00168754	20659	0.00505231	20659	0.00252367	20659	0.00204542	20659	0.00168444
20660	0.00120935	20660	0.010315	20660	0.00178412	20660	0.00468138	20660	0.00221229	20660	0.00189195	20660	0.00174667
20661	0.000901402	20661	0.0103461	20661	0.00190193	20661	0.00466235	20661	0.00196087	20661	0.00184446	20661	0.00188698
20662	0.000734766	20662	0.00996539	20662	0.00200276	20662	0.00473654	20662	0.00172523	20662	0.00182106	20662	0.00197079
20663	0.000638598	20663	0.00933195	20663	0.00207175	20663	0.00474225	20663	0.00146223	20663	0.00170681	20663	0.0018673
20664	0.000555421	20664	0.00865697	20664	0.0021004	20664	0.00462431	20664	0.00117084	20664	0.0014446	20664	0.00155937
20665	0.000468692	20665	0.00803738	20665	0.00209085	20665	0.00437892	20665	0.00090101	20665	0.00108672	20665	0.00116063
20666	0.000386822	20666	0.00749394	20666	0.00205264	20666	0.00407457	20666	0.000713129	20666	0.000747419	20666	0.000807619
20667	0.000321495	20667	0.00705434	20667	0.00198896	20667	0.00382347	20667	0.000649379	20667	0.000505024	20667	0.000566222
20668	0.000278879	20668	0.00678782	20668	0.00189238	20668	0.00375119	20668	0.000750158	20668	0.000368892	20668	0.000433587
20669	0.000261776	20669	0.0067532	20669	0.00176502	20669	0.0040137	20669	0.00105407	20669	0.000316173	20669	0.000383746
20670	0.000272897	20670	0.00691935	20670	0.00163766	20670	0.00473844	20670	0.00151588	20670	0.000325877	20670	0.00039581
20671	0.000315888	20671	0.00727934	20671	0.00155063	20671	0.00577325	20671	0.00194193	20671	0.000390296	20671	0.000459492
20672	0.000391495	20672	0.00790931	20672	0.00153258	20672	0.00658931	20672	0.00212077	20672	0.0005117	20672	0.00057054
20673	0.000493645	20673	0.00905504	20673	0.00159414	20673	0.00673007	20673	0.00205554	20673	0.00069649	20673	0.000724444
20674	0.000611402	20674	0.010938	20674	0.00174273	20674	0.00631919	20674	0.00195035	20674	0.000953889	20674	0.000913016
20675	0.000736075	20675	0.0133403	20675	0.00198578	20675	0.00584744	20675	0.00196297	20675	0.00129732	20675	0.00112444
20676	0.000863645	20676	0.015604	20676	0.00232753	20676	0.00567624	20676	0.002085	20676	0.00174467	20676	0.00134222
20677	0.000990654	20677	0.0171824	20677	0.00275632	20677	0.00591782	20677	0.00219651	20677	0.00228011	20677	0.00155048
20678	0.00112056	20678	0.0180893	20678	0.00322861	20678	0.00646566	20678	0.00219546	20678	0.00283482	20678	0.00177651
20679	0.00128879	20679	0.0189166	20679	0.00366801	20679	0.00704014	20679	0.00211656	20679	0.00330764	20679	0.00222794
20680	0.00159533	20680	0.0204015	20680	0.00399172	20680	0.00739205	20680	0.00222386	20680	0.00362767	20680	0.0034654
20681	0.00217103	20681	0.0226653	20681	0.00417427	20681	0.00750238	20681	0.00321797	20681	0.00388919	20681	0.00607048
20682	0.00293925	20682	0.0246729	20682	0.00418064	20682	0.00746053	20682	0.00611929	20682	0.00427254	20682	0.00940317
20683	0.00341028	20683	0.0247248	20683	0.00393653	20683	0.00718661	20683	0.0103997	20683	0.00448933	20683	0.0110667
20684	0.00308318	20684	0.0221703	20684	0.00345362	20684	0.00654175	20684	0.0126446	20684	0.00389745	20684	0.00931429
20685	0.00212523	20685	0.0181655	20685	0.00288049	20685	0.00561917	20685	0.0104976	20685	0.00257123	20685	0.00561778
20686	0.00117757	20686	0.0144202	20686	0.00238909	20686	0.00470801	20686	0.00623501	20686	0.00132622	20686	0.00264508
20687	0.000606449	20687	0.0118519	20687	0.00207493	20687	0.00405364	20687	0.00312119	20687	0.000632553	20687	0.00120063
20688	0.000352523	20688	0.0104742	20688	0.00194651	20688	0.00376641	20688	0.00174521	20688	0.000364006	20688	0.000645079
20689	0.000255981	20689	0.00992039	20689	0.00196137	20689	0.00391668	20689	0.00125394	20689	0.000288782	20689	0.000429651
20690	0.000224393	20690	0.00978885	20690	0.0020537	20690	0.00459768	20690	0.00104618	20690	0.000296146	20690	0.000357143
20691	0.000221121	20691	0.00974386	20691	0.00218637	20691	0.00580749	20691	0.000913318	20691	0.000357536	20691	0.000360762
20692	0.000232617	20692	0.00958463	20692	0.00237635	20692	0.00712574	20692	0.000803072	20692	0.000479078	20692	0.000407873
20693	0.000254393	20693	0.00927657	20693	0.00264912	20693	0.00775728	20693	0.000706396	20693	0.000683207	20693	0.000480889
20694	0.000285794	20694	0.00890966	20694	0.00293887	20694	0.00736732	20694	0.000627604	20694	0.000977288	20694	0.000569651
20695	0.000325794	20695	0.00859813	20695	0.00309595	20695	0.00642001	20695	0.000572901	20695	0.00129732	20695	0.000664127
20696	0.000371402	20696	0.00841468	20696	0.00303226	20696	0.00544037	20696	0.000543551	20696	0.00149621	20696	0.000751746
20697	0.000418972	20697	0.00836968	20697	0.00280938	20697	0.00456724	20697	0.000535767	20697	0.00146043	20697	0.000823492
20698	0.000469065	20698	0.00848737	20698	0.0025536	20698	0.00381206	20698	0.000547865	20698	0.00123056	20698	0.000883175
20699	0.000530748	20699	0.00888543	20699	0.00235194	20699	0.00322808	20699	0.000599201	20699	0.000966277	20699	0.000949206
20700	0.000623738	20700	0.0097127	20700	0.00221184	20700	0.00285714	20700	0.0007915	20700	0.000813489	20700	0.00105841
20701	0.000771495	20701	0.0109415	20701	0.00211208	20701	0.00270687	20701	0.00142331	20701	0.000833448	20701	0.0012781
20702	0.00098785	20702	0.012243	20702	0.00204415	20702	0.00278486	20702	0.00297391	20702	0.00102409	20702	0.00171048
20703	0.00127009	20703	0.0132156	20703	0.00201231	20703	0.00313867	20703	0.00557437	20703	0.00134962	20703	0.00248762
20704	0.00159439	20704	0.0138145	20704	0.0020346	20704	0.00393	20704	0.00835998	20704	0.00174742	20704	0.00376508
20705	0.00190841	20705	0.0142645	20705	0.00212906	20705	0.0053015	20705	0.00998738	20705	0.00214935	20705	0.00561905
20706	0.00212336	20706	0.0144306	20706	0.00229781	20706	0.00676431	20706	0.0100379	20706	0.00253407	20706	0.00770794
20707	0.00214299	20707	0.0138075	20707	0.00251857	20707	0.00729694	20707	0.00924995	20707	0.0029298	20707	0.00907302
20708	0.00194393	20708	0.0122845	20708	0.00269157	20708	0.00669203	20708	0.00838523	20708	0.00328906	20708	0.00876825
20709	0.00160187	20709	0.0103946	20709	0.00266822	20709	0.00576184	20709	0.00750894	20709	0.00344529	20709	0.00690794
20710	0.00124112	20710	0.00872966	20710	0.00244959	20710	0.00505612	20710	0.0063381	20710	0.00332278	20710	0.00462159
20711	0.00095514	20711	0.00751471	20711	0.00221715	20711	0.0045292	20711	0.00484641	20711	0.00313765	20711	0.0029181
20712	0.000768411	20712	0.00671166	20712	0.00209828	20712	0.0041012	20712	0.0033705	20712	0.00324226	20712	0.0019619
20713	0.000658692	20713	0.00617861	20713	0.0020484	20713	0.00377972	20713	0.00225437	20713	0.00371851	20713	0.00146095
20714	0.000589813	20714	0.00578747	20714	0.00198684	20714	0.00353814	20714	0.00157479	20714	0.00417756	20714	0.00115619
20715	0.000535327	20715	0.00551402	20715	0.0018945	20715	0.00333841	20715	0.00121607	20715	0.00408121	20715	0.000942222
20716	0.000483925	20716	0.00540325	20716	0.00179049	20716	0.0031653	20716	0.00104902	20716	0.00333655	20716	0.000791111
20717	0.000435888	20717	0.00547248	20717	0.00168436	20717	0.0029903	20717	0.00100842	20717	0.00237233	20717	0.000696508
20718	0.000395794	20718	0.00569055	20718	0.00158141	20718	0.00280959	20718	0.00107721	20718	0.0016318	20718	0.000652698
20719	0.00036785	20719	0.00605746	20719	0.00148801	20719	0.00266121	20719	0.00124132	20719	0.0012278	20719	0.000653968
20720	0.000354112	20720	0.00656282	20720	0.0014169	20720	0.00260985	20720	0.00145803	20720	0.00105506	20720	0.000698413
20721	0.000355981	20721	0.00702319	20721	0.00136914	20721	0.00267833	20721	0.00165159	20721	0.000989677	20721	0.000789206
20722	0.000374393	20722	0.00710627	20722	0.00134791	20722	0.00284953	20722	0.00176205	20722	0.000966277	20722	0.000942857
20723	0.000411215	20723	0.0066459	20723	0.0013755	20723	0.00308731	20723	0.00179781	20723	0.000961459	20723	0.00118476
20724	0.000469159	20724	0.00589477	20724	0.00150393	20724	0.00332889	20724	0.00183673	20724	0.00096903	20724	0.00154603
20725	0.000551869	20725	0.00527172	20725	0.00184143	20725	0.00350961	20725	0.00199453	20725	0.000982106	20725	0.00205143
20726	0.000662336	20726	0.0049775	20726	0.00253237	20726	0.0035857	20726	0.00241216	20726	0.000995182	20726	0.00269841
20727	0.000799439	20727	0.00491173	20727	0.00357249	20727	0.00355146	20727	0.00328214	20727	0.00101308	20727	0.00343111
20728	0.000950467	20728	0.00490827	20728	0.00455211	20728	0.00344303	20728	0.00479802	20728	0.00105643	20728	0.00408825
20729	0.00108785	20729	0.00489789	20729	0.0048737	20729	0.00330987	20729	0.00684515	20729	0.00115279	20729	0.00441143
20730	0.00117383	20730	0.00492212	20730	0.00440989	20730	0.00320525	20730	0.00867768	20730	0.00132209	20730	0.00420317
20731	0.00118318	20731	0.00502596	20731	0.00360751	20731	0.0031634	20731	0.00926152	20731	0.00155953	20731	0.00353524
20732	0.00112056	20732	0.00518172	20732	0.00292082	20732	0.00318242	20732	0.00824637	20732	0.00182863	20732	0.00271492
20733	0.00101215	20733	0.00528557	20733	0.00247081	20733	0.00322237	20733	0.00632022	20733	0.00207708	20733	0.00203365
20734	0.000887009	20734	0.0052198	20734	0.00218107	20734	0.00321476	20734	0.00445508	20734	0.0022574	20734	0.00158921
20735	0.000761963	20735	0.00496712	20735	0.00197304	20735	0.00311775	20735	0.00313907	20735	0.00235926	20735	0.00133206
20736	0.00064514	20736	0.00465559	20736	0.00182339	20736	0.00294465	20736	0.00234483	20736	0.00244942	20736	0.00118095
20737	0.000540935	20737	0.00445137	20737	0.00172256	20737	0.0027373	20737	0.00187566	20737	0.00267515	20737	0.00108063
20738	0.000453458	20738	0.00440983	20738	0.00165782	20738	0.00254328	20738	0.00158742	20738	0.00318307	20738	0.00100762
20739	0.000385607	20739	0.00446521	20739	0.00163129	20739	0.0023892	20739	0.00141174	20739	0.00393049	20739	0.00096254
20740	0.000338505	20740	0.0044929	20740	0.00165994	20740	0.00228077	20740	0.00132232	20740	0.00456986	20740	0.000952381
20741	0.000311776	20741	0.00443752	20741	0.00174804	20741	0.00222941	20741	0.00131496	20741	0.0046607	20741	0.000989841
20742	0.000303364	20742	0.00436483	20742	0.00186797	20742	0.00224272	20742	0.0013886	20742	0.0040819	20742	0.00108635
20743	0.000310748	20743	0.00434406	20743	0.00195394	20743	0.00231501	20743	0.0015485	20743	0.00314453	20743	0.00123873
20744	0.000330841	20744	0.00437868	20744	0.00194863	20744	0.00241012	20744	0.00179886	20744	0.00225946	20744	0.00142095
20745	0.000360093	20745	0.0044306	20745	0.00185205	20745	0.00249382	20745	0.00214391	20745	0.00163042	20745	0.00157905
20746	0.000395234	20746	0.0044756	20746	0.00170877	20746	0.00253947	20746	0.00258258	20746	0.00124776	20746	0.00166095
20747	0.000434766	20747	0.00450329	20747	0.0015623	20747	0.00254708	20747	0.00311172	20747	0.00103166	20747	0.00165143
20748	0.000480561	20748	0.00449983	20748	0.00144449	20748	0.00253186	20748	0.00372922	20748	0.000917412	20748	0.00158286
20749	0.000536822	20749	0.00443752	20749	0.00139036	20749	0.00252616	20749	0.00441511	20749	0.000870613	20749	0.00150476
20750	0.000606729	20750	0.00428868	20750	0.001436	20750	0.00255088	20750	0.00507995	20750	0.000872677	20750	0.00144635
20751	0.000687383	20751	0.00406369	20751	0.00163978	20751	0.00260795	20751	0.00551757	20751	0.000914659	20751	0.00140254
20752	0.00076729	20752	0.00384216	20752	0.00211845	20752	0.00270306	20752	0.0054839	20752	0.000993806	20752	0.00135429
20753	0.00082757	20753	0.0037487	20753	0.00291339	20753	0.00285905	20753	0.00489691	20753	0.00110805	20753	0.00129079
20754	0.000850374	20754	0.00391485	20754	0.00371153	20754	0.00308921	20754	0.0039575	20754	0.0012629	20754	0.00121587
20755	0.00082785	20755	0.00440637	20755	0.00399809	20755	0.00338025	20755	0.00301494	20755	0.00147144	20755	0.00114476
20756	0.000766355	20756	0.00516096	20756	0.00365315	20756	0.00361423	20756	0.00232064	20756	0.00175499	20756	0.00108952
20757	0.000681402	20757	0.00594323	20757	0.0030312	20757	0.00360472	20757	0.00192089	20757	0.00212526	20757	0.00105587
20758	0.000589907	20758	0.00640706	20758	0.00246763	20758	0.00328705	20758	0.00173575	20758	0.00254852	20758	0.00104127
20759	0.000504953	20759	0.00633783	20759	0.00206538	20759	0.00280388	20759	0.00166316	20759	0.00291879	20759	0.00104381
20760	0.000434579	20760	0.00582555	20760	0.00182658	20760	0.00238159	20760	0.00163055	20760	0.00309291	20760	0.00105841
20761	0.000381402	20761	0.00520595	20761	0.00173955	20761	0.00216663	20761	0.00160004	20761	0.00298279	20761	0.00107619
20762	0.000344206	20762	0.00479058	20762	0.00177032	20762	0.00221229	20762	0.00155691	20762	0.00262698	20762	0.0010781
20763	0.000320561	20763	0.00468328	20763	0.0018616	20763	0.0024805	20763	0.00150221	20763	0.00215279	20763	0.00104952
20764	0.000308037	20764	0.00477674	20764	0.00194969	20764	0.00286285	20764	0.00144435	20764	0.00169236	20764	0.000984762
20765	0.00030514	20765	0.00489789	20765	0.00197623	20765	0.00320335	20765	0.00139701	20765	0.00132416	20765	0.000898413
20766	0.000312336	20766	0.00496019	20766	0.00191997	20766	0.00334982	20766	0.00137597	20766	0.00106951	20766	0.000813968
20767	0.000331121	20767	0.00497058	20767	0.00181384	20767	0.0032452	20767	0.00139596	20767	0.0009181	20767	0.00075746
20768	0.000364019	20768	0.00496019	20768	0.00171407	20768	0.00295796	20768	0.00147801	20768	0.000857536	20768	0.000747302
20769	0.00041514	20769	0.00492558	20769	0.00165782	20769	0.00262697	20769	0.00165474	20769	0.00087956	20769	0.0008
20770	0.000488037	20770	0.00485635	20770	0.00166313	20770	0.00238349	20770	0.00198927	20770	0.000991741	20770	0.000935873
20771	0.000584206	20771	0.00475251	20771	0.00173636	20771	0.00232262	20771	0.0025647	20771	0.00120853	20771	0.00117714
20772	0.000696729	20772	0.00466251	20772	0.00192847	20772	0.00253947	20772	0.00343257	20772	0.00153338	20772	0.00152444
20773	0.000804486	20773	0.00466944	20773	0.00240607	20773	0.0031596	20773	0.00447402	20773	0.00189952	20773	0.00191238
20774	0.000875327	20774	0.00484251	20774	0.00332838	20774	0.00420011	20774	0.00529981	20774	0.00216311	20774	0.0022
20775	0.000883925	20775	0.00518865	20775	0.00432498	20775	0.0052121	20775	0.00545971	20775	0.00221886	20775	0.00226222
20776	0.000830187	20776	0.00555902	20776	0.00452876	20776	0.00539852	20776	0.00486009	20776	0.00210943	20776	0.00210222
20777	0.000738785	20777	0.00578055	20777	0.00372002	20777	0.00462051	20777	0.00385756	20777	0.00196215	20777	0.00183302
20778	0.000640561	20778	0.0058117	20778	0.00264169	20778	0.00359901	20778	0.00289817	20778	0.00184928	20778	0.0015727
20779	0.000556262	20779	0.00570093	20779	0.00191148	20779	0.0029028	20779	0.00220598	20779	0.00177701	20779	0.00138159
20780	0.000493084	20780	0.00544825	20780	0.00155275	20780	0.00251664	20780	0.00179676	20780	0.00173503	20780	0.00127048
20781	0.000449533	20781	0.00510211	20781	0.00139885	20781	0.00228457	20781	0.00160741	20781	0.00172402	20781	0.00122603
20782	0.000420654	20782	0.00478366	20782	0.00133942	20782	0.00218185	20782	0.00156954	20782	0.0017426	20782	0.00121968
20783	0.000401402	20783	0.00460367	20783	0.00131501	20783	0.00222941	20783	0.00162003	20783	0.00177908	20783	0.00122095
20784	0.000387477	20784	0.00457252	20784	0.00129909	20784	0.00241202	20784	0.00170313	20784	0.00181487	20784	0.00120381
20785	0.000376916	20785	0.00460021	20785	0.00127998	20785	0.00266121	20785	0.00177151	20785	0.00183827	20785	0.00115937
20786	0.000369533	20786	0.00456559	20786	0.00125663	20786	0.00288377	20786	0.00180307	20786	0.00184652	20786	0.00109651
20787	0.000367103	20787	0.00440291	20787	0.0012301	20787	0.0029941	20787	0.00180728	20787	0.00184377	20787	0.00103365
20788	0.000371776	20788	0.00411561	20788	0.00119614	20788	0.00293133	20788	0.00181885	20788	0.00182725	20788	0.000987302
20789	0.000385047	20789	0.00377639	20789	0.00115368	20789	0.00270687	20789	0.00187461	20789	0.00178458	20789	0.00096381
20790	0.000406822	20790	0.00347179	20790	0.00111017	20790	0.00241202	20790	0.00198085	20790	0.00169649	20790	0.00095873
20791	0.000436075	20791	0.00327899	20791	0.00106984	20791	0.00216283	20791	0.00209867	20791	0.00155747	20791	0.00095619
20792	0.000470374	20792	0.00325857	20792	0.00102908	20792	0.00200495	20792	0.00216705	20792	0.00138266	20792	0.000944762
20793	0.000506355	20793	0.00338975	20793	0.000995224	20793	0.00193076	20793	0.00214286	20793	0.00120785	20793	0.00092254
20794	0.00053972	20794	0.00359986	20794	0.000987264	20794	0.00190603	20794	0.00202924	20794	0.00106194	20794	0.000897143
20795	0.000565888	20795	0.00381793	20795	0.00101167	20795	0.00191744	20795	0.00186198	20795	0.000956641	20795	0.000878095
20796	0.000580748	20796	0.00398062	20796	0.00105264	20796	0.00194598	20796	0.0016863	20796	0.000888507	20796	0.000871746
20797	0.000582336	20797	0.00405677	20797	0.00108363	20797	0.00194217	20797	0.00153482	20797	0.000851342	20797	0.000881905
20798	0.000572056	20798	0.00408446	20798	0.00108788	20798	0.0018657	20798	0.00142857	20798	0.000843772	20798	0.000911746
20799	0.000553738	20799	0.00413292	20799	0.00106984	20799	0.00174187	20799	0.00137808	20799	0.000866483	20799	0.00096381
20800	0.000531495	20800	0.00417792	20800	0.00104723	20800	0.0016382	20800	0.0013928	20800	0.00092223	20800	0.00103937
20801	0.000509626	20801	0.00409138	20801	0.00102505	20801	0.00159616	20801	0.00147275	20801	0.0010117	20801	0.00113333
20802	0.000491776	20802	0.00381101	20802	0.001	20802	0.0016167	20802	0.00161161	20802	0.0011287	20802	0.00123429
20803	0.000479813	20803	0.00342264	20803	0.000969221	20803	0.00166616	20803	0.00178624	20803	0.00125809	20803	0.00131873
20804	0.000473084	20804	0.00305054	20804	0.000934197	20804	0.00169945	20804	0.00195245	20804	0.00137715	20804	0.00136
20805	0.000468879	20805	0.0027802	20805	0.000901719	20805	0.00170496	20805	0.00205765	20805	0.00145974	20805	0.00133714
20806	0.000464393	20806	0.00265421	20806	0.000884313	20806	0.00171124	20806	0.00207238	20806	0.00148451	20806	0.00124762
20807	0.000459252	20807	0.00266044	20807	0.000897368	20807	0.001747	20807	0.00200926	20807	0.00144116	20807	0.00111365
20808	0.000455794	20808	0.00275805	20808	0.000949055	20808	0.00181986	20808	0.00189775	20808	0.00133655	20808	0.000965714
20809	0.000456542	20809	0.00294808	20809	0.00103333	20809	0.00192125	20809	0.00173785	20809	0.00118926	20809	0.000822222
20810	0.000460467	20810	0.00327241	20810	0.00114095	20810	0.0020487	20810	0.00149905	20810	0.00101858	20810	0.000684444
20811	0.000461495	20811	0.00374524	20811	0.00126725	20811	0.00219707	20811	0.00118977	20811	0.00084033	20811	0.000551429
20812	0.000451028	20812	0.0043233	20812	0.00140734	20812	0.00235115	20812	0.000875868	20812	0.000673228	20812	0.000432127
20813	0.000423458	20813	0.00492558	20813	0.00154426	20813	0.00246528	20813	0.000626867	20813	0.000533655	20813	0.000339111
20814	0.000381028	20814	0.00545517	20814	0.00165994	20814	0.00249952	20814	0.000463707	20814	0.000429525	20814	0.000276063
20815	0.000331963	20815	0.00578055	20815	0.00173424	20815	0.00244436	20815	0.000368504	20815	0.000358224	20815	0.000237524
20816	0.000283925	20816	0.00580478	20816	0.0017491	20816	0.00231881	20816	0.000315801	20816	0.000312388	20816	0.000215492
20817	0.000239065	20817	0.00555902	20817	0.00168542	20817	0.00215142	20817	0.000288765	20817	0.000284928	20817	0.000204381
20818	0.000195888	20818	0.00515057	20818	0.00154532	20818	0.00195929	20818	0.000282032	20818	0.000272195	20818	0.000203937
20819	0.000153271	20819	0.00473174	20819	0.00137232	20819	0.00176546	20819	0.000302756	20819	0.0002766	20819	0.000220317
20820	0.000114673	20820	0.00449637	20820	0.00124708	20820	0.00162393	20820	0.000375447	20820	0.00030936	20820	0.00026927
20821	8.55981e-05	20821	0.00464174	20821	0.00125133	20821	0.00162831	20821	0.000570061	20821	0.000399174	20821	0.000389524
20822	7.00654e-05	20822	0.00539287	20822	0.00143918	20822	0.00191935	20822	0.00109931	20822	0.000622368	20822	0.000686349
20823	6.9514e-05	20823	0.00710627	20823	0.00186054	20823	0.00271828	20823	0.0025647	20823	0.00117963	20823	0.00142857
20824	8.62523e-05	20824	0.0102319	20824	0.00257164	20824	0.00434468	20824	0.00619714	20824	0.00247763	20824	0.00311429
20825	0.000126355	20825	0.0148564	20825	0.00358629	20825	0.0070097	20825	0.0129497	20825	0.00492361	20825	0.00608063
20826	0.000199439	20826	0.0200381	20826	0.00474103	20826	0.0103158	20826	0.0208079	20826	0.00814178	20826	0.00949206
20827	0.000317944	20827	0.0238283	20827	0.00565697	20827	0.0129675	20827	0.0245214	20827	0.0105231	20827	0.0112635
20828	0.000504019	20828	0.0245794	20828	0.0059637	20828	0.0135971	20828	0.0212497	20828	0.0105506	20828	0.0101587
20829	0.000808037	20829	0.0223018	20829	0.00559435	20829	0.0120544	20829	0.0141805	20829	0.00850654	20829	0.00726984
20830	0.00131308	20830	0.0185012	20830	0.00481108	20830	0.00944075	20830	0.00800652	20830	0.00590847	20830	0.00448317
20831	0.00209533	20831	0.0147698	20831	0.00398111	20831	0.00694122	20831	0.00429518	20831	0.00386167	20831	0.00261587
20832	0.00312991	20832	0.0119211	20832	0.00333899	20832	0.00509796	20832	0.00235851	20832	0.00253751	20832	0.00154032
20833	0.00415888	20833	0.0101038	20833	0.00294523	20833	0.00396614	20833	0.00134757	20833	0.00172058	20833	0.000938413
20834	0.00465701	20834	0.00919003	20834	0.00275101	20834	0.00344874	20834	0.00080223	20834	0.00120303	20834	0.000597651
20835	0.00421495	20835	0.00891312	20835	0.00264806	20835	0.0034183	20835	0.000509047	20835	0.000863042	20835	0.000403429
20836	0.00304486	20836	0.00891312	20836	0.00252282	20836	0.00369983	20836	0.000358405	20836	0.000639229	20836	0.000294349
20837	0.00179346	20837	0.00878159	20837	0.00232116	20837	0.00403652	20837	0.000292762	20837	0.000499931	20837	0.000237079
20838	0.000911402	20838	0.00832122	20838	0.00206538	20838	0.0041868	20838	0.000285399	20838	0.000428355	20838	0.00021454
20839	0.000439065	20839	0.00770855	20839	0.00182127	20839	0.00407647	20839	0.000332842	20839	0.000415554	20839	0.000221841
20840	0.00022972	20840	0.00727241	20840	0.00165145	20840	0.00383108	20840	0.000458132	20840	0.000462836	20840	0.000267429
20841	0.000151215	20841	0.00719626	20841	0.0015899	20841	0.00360472	20841	0.000724385	20841	0.000588162	20841	0.000381079
20842	0.000135327	20842	0.0074801	20842	0.00163766	20842	0.00343542	20842	0.0012592	20842	0.000836201	20842	0.000631048
20843	0.000159439	20843	0.00800277	20843	0.001782	20843	0.00332319	20843	0.00229013	20843	0.00129043	20843	0.00114349
20844	0.000223925	20844	0.00873313	20844	0.00202505	20844	0.00336313	20844	0.0041437	20844	0.00205919	20844	0.00207492
20845	0.000340374	20845	0.00976462	20845	0.0023806	20845	0.00382157	20845	0.00692931	20845	0.00315967	20845	0.00342794
20846	0.000521495	20846	0.01108	20846	0.00282318	20846	0.00492106	20846	0.00987797	20846	0.00432003	20846	0.00478413
20847	0.00077028	20847	0.0122776	20847	0.00320845	20847	0.0063287	20847	0.0113823	20847	0.00499656	20847	0.00541651
20848	0.00106636	20848	0.0127241	20848	0.00332414	20848	0.00705345	20848	0.0104587	20848	0.00480936	20848	0.00495238
20849	0.00135421	20849	0.0121426	20849	0.00309595	20849	0.0064999	20849	0.00792868	20849	0.00394012	20849	0.00377524
20850	0.0015514	20850	0.0109415	20850	0.0026799	20850	0.00525585	20850	0.00538081	20850	0.00293255	20850	0.00258794
20851	0.00159626	20851	0.00977501	20851	0.00229463	20851	0.00424767	20851	0.00367663	20851	0.00220096	20851	0.00178349
20852	0.00150561	20852	0.00896158	20852	0.0020537	20852	0.00380635	20852	0.00274669	20852	0.00182244	20852	0.00135556
20853	0.00136075	20853	0.00841121	20853	0.00193589	20853	0.00378543	20853	0.00223017	20853	0.00167515	20853	0.00114349
20854	0.00124019	20854	0.00787816	20854	0.00184568	20854	0.00395473	20854	0.00188092	20854	0.0016084	20854	0.00101968
20855	0.00116168	20855	0.0072378	20855	0.00169391	20855	0.00416397	20855	0.00160741	20855	0.00152925	20855	0.00092381
20856	0.00109813	20856	0.00652821	20856	0.00147209	20856	0.00435229	20856	0.00140332	20856	0.001415	20856	0.000844444
20857	0.0010215	20857	0.00587747	20857	0.00124177	20857	0.00448925	20857	0.00128235	20857	0.00129525	20857	0.000790476
20858	0.000932991	20858	0.00540672	20858	0.00107727	20858	0.00454822	20858	0.00125289	20858	0.00121679	20858	0.000773968
20859	0.000853178	20859	0.00516442	20859	0.00101741	20859	0.00451018	20859	0.00131391	20859	0.0012161	20859	0.000804444
20860	0.000805234	20860	0.00512634	20860	0.00105169	20860	0.00436371	20860	0.00146855	20860	0.00129938	20860	0.000888889
20861	0.00080028	20861	0.00519903	20861	0.00114201	20861	0.004105	20861	0.00171891	20861	0.00144184	20861	0.0010273
20862	0.000831776	20862	0.00528557	20862	0.00124708	20862	0.0037645	20862	0.00205765	20862	0.00159188	20862	0.00120889
20863	0.000876636	20863	0.00536172	20863	0.00132244	20863	0.00340879	20863	0.00243425	20863	0.00168273	20863	0.0013981
20864	0.000904579	20864	0.00544825	20864	0.00133305	20864	0.00311204	20864	0.00274353	20864	0.00166208	20864	0.00153587
20865	0.000891402	20865	0.00558325	20865	0.00127255	20865	0.00297698	20865	0.00285819	20865	0.0015203	20865	0.00156508
20866	0.000830467	20866	0.00578747	20866	0.00117066	20866	0.00315579	20866	0.00271408	20866	0.00129732	20866	0.00146476
20867	0.000735421	20867	0.00599515	20867	0.00106878	20867	0.00388054	20867	0.00236272	20867	0.00105643	20867	0.00127302
20868	0.000631028	20868	0.00608515	20868	0.000989174	20868	0.00547651	20868	0.00193667	20868	0.000851342	20868	0.00105714
20869	0.000539159	20869	0.00591208	20869	0.000932605	20869	0.00808826	20869	0.00155796	20869	0.00070819	20869	0.000874286
20870	0.000472617	20870	0.00542056	20870	0.000894714	20870	0.0109682	20870	0.00128866	20870	0.000630902	20870	0.000752381
20871	0.000435888	20871	0.00472828	20871	0.000881554	20871	0.0124501	20871	0.00113402	20871	0.000611906	20871	0.000693333
20872	0.000429252	20872	0.00406715	20872	0.000902144	20872	0.0115941	20872	0.00107301	20872	0.000644116	20872	0.000687619
20873	0.000451308	20873	0.00362063	20873	0.000956803	20873	0.00928857	20873	0.00107616	20873	0.000721266	20873	0.000724444
20874	0.000500374	20874	0.00350294	20874	0.00103471	20874	0.00702682	20874	0.00111719	20874	0.000836201	20874	0.000793651
20875	0.000573271	20875	0.0037937	20875	0.00111866	20875	0.00552787	20875	0.001174	20875	0.000975912	20875	0.000883175
20876	0.000662897	20876	0.00454829	20876	0.00119189	20876	0.00479171	20876	0.00122554	20876	0.00111906	20876	0.000975238
20877	0.00075785	20877	0.00575632	20877	0.00124071	20877	0.00460719	20877	0.00126446	20877	0.00124295	20877	0.00105016
20878	0.000843364	20878	0.00741779	20878	0.0012492	20878	0.00475366	20878	0.00129182	20878	0.00133173	20878	0.00110032
20879	0.000905514	20879	0.00946694	20879	0.00120144	20879	0.00498193	20879	0.00132337	20879	0.00138541	20879	0.00113841
20880	0.000936449	20880	0.0114123	20880	0.00109743	20880	0.00500476	20880	0.00138018	20880	0.00142051	20880	0.00119365
20881	0.000938318	20881	0.0124126	20881	0.000967098	20881	0.00469089	20881	0.00148538	20881	0.00145905	20881	0.0012946
20882	0.000917383	20882	0.0120595	20882	0.000859478	20882	0.00417919	20882	0.00165054	20882	0.00150791	20882	0.00145651
20883	0.000879907	20883	0.0108065	20883	0.000811293	20883	0.00374548	20883	0.00186514	20883	0.00154577	20883	0.00166603
20884	0.000826075	20884	0.00938733	20884	0.000841223	20884	0.00359521	20884	0.00208395	20884	0.00152856	20884	0.00186286
20885	0.000754486	20885	0.00827968	20885	0.00097474	20885	0.00383869	20885	0.00223859	20885	0.00142326	20885	0.00195111
20886	0.000668318	20886	0.0077847	20886	0.00126088	20886	0.00452349	20886	0.0022712	20886	0.00123744	20886	0.00185778
20887	0.00057729	20887	0.00810315	20887	0.00174167	20887	0.00563249	20887	0.00217021	20887	0.00101583	20887	0.00159556
20888	0.000493551	20888	0.0090135	20888	0.00234451	20888	0.00702872	20888	0.00197244	20888	0.00080936	20888	0.00126032
20889	0.000426168	20889	0.00980962	20889	0.00279983	20889	0.00838881	20889	0.0017389	20889	0.000647557	20889	0.000951746
20890	0.000378598	20890	0.00970578	20890	0.00280195	20890	0.00917634	20890	0.00152114	20890	0.000536476	20890	0.000706032
20891	0.000348879	20891	0.00848737	20891	0.00233602	20891	0.00885106	20891	0.00134547	20891	0.000468479	20891	0.00051181
20892	0.000331869	20892	0.0067082	20892	0.00169603	20892	0.0073502	20892	0.00121397	20892	0.00043393	20892	0.000356254
20893	0.000321963	20893	0.00516096	20893	0.00117279	20893	0.0053034	20893	0.00111193	20893	0.000426841	20893	0.000240444
20894	0.000315234	20894	0.00428868	20894	0.000862131	20894	0.00355716	20894	0.00102104	20894	0.0004468	20894	0.000166222
20895	0.000310935	20895	0.0042333	20895	0.000733072	20895	0.00251474	20895	0.000932043	20895	0.000500619	20895	0.000127048
20896	0.000312243	20896	0.00520595	20896	0.000736786	20896	0.00211147	20896	0.000848622	20896	0.000604336	20896	0.000113841
20897	0.00032514	20897	0.00779508	20897	0.000849183	20897	0.00215142	20897	0.000785399	20897	0.000783895	20897	0.000122222
20898	0.000358598	20898	0.0129664	20898	0.00106453	20898	0.00248431	20898	0.00075931	20898	0.00107571	20898	0.00015619
20899	0.00042514	20899	0.0211803	20899	0.00137657	20899	0.00305117	20899	0.000785925	20899	0.0015148	20899	0.000231175
20900	0.000540654	20900	0.0305054	20900	0.00177351	20900	0.00388815	20900	0.000885336	20900	0.00211356	20900	0.000381968
20901	0.00072243	20901	0.0362409	20901	0.00221821	20901	0.00511508	20901	0.0010951	20901	0.00281349	20901	0.00068381
20902	0.000981308	20902	0.0347179	20902	0.00260136	20902	0.00680046	20902	0.00149169	20902	0.00345767	20902	0.00130222
20903	0.00130748	20903	0.0273624	20903	0.00273933	20903	0.00858855	20903	0.00220598	20903	0.0038307	20903	0.00256317
20904	0.00165421	20904	0.0189893	20904	0.00251751	20904	0.00944835	20904	0.00340522	20904	0.00378596	20904	0.00488508
20905	0.00193832	20905	0.0128834	20905	0.00204097	20905	0.00851626	20905	0.00517568	20905	0.00336201	20905	0.00824127
20906	0.0020729	20906	0.00940118	20906	0.0015485	20906	0.00634773	20906	0.00729855	20906	0.00274673	20906	0.0114603
20907	0.00201121	20907	0.00765317	20907	0.00120887	20907	0.00430283	20907	0.00917526	20907	0.00214659	20907	0.0126794
20908	0.0017757	20908	0.00690897	20908	0.00104872	20908	0.00303405	20908	0.010162	20908	0.00167722	20908	0.0111365
20909	0.00144579	20909	0.00677051	20909	0.00101868	20909	0.00239871	20909	0.0100547	20909	0.00136201	20909	0.0079619
20910	0.00111028	20910	0.00694358	20910	0.00105806	20910	0.00215332	20910	0.00908584	20910	0.00117756	20910	0.00487556
20911	0.000826822	20911	0.00722395	20911	0.00111866	20911	0.00216093	20911	0.00754471	20911	0.00108947	20911	0.00275619
20912	0.00061729	20912	0.00750433	20912	0.00117703	20912	0.00236637	20912	0.00569325	20912	0.00107158	20912	0.00156825
20913	0.000476449	20913	0.00774663	20913	0.0012439	20913	0.00275632	20913	0.00389017	20913	0.00110736	20913	0.000969524
20914	0.000389439	20914	0.00795085	20914	0.00134366	20914	0.00329846	20914	0.00247317	20914	0.00119202	20914	0.000685079
20915	0.00034271	20915	0.00811353	20915	0.00148376	20915	0.00386532	20915	0.00154008	20915	0.00133104	20915	0.00056546
20916	0.000327383	20916	0.00818276	20916	0.00163872	20916	0.00424767	20916	0.000990637	20916	0.00153751	20916	0.000545333
20917	0.000338785	20917	0.00804431	20917	0.0017682	20917	0.00428381	20917	0.00067936	20917	0.00181555	20917	0.000599365
20918	0.000375421	20918	0.00761163	20918	0.00183931	20918	0.00402511	20918	0.000504418	20918	0.00213558	20918	0.000719365
20919	0.000436542	20919	0.0069505	20919	0.00184886	20919	0.00366559	20919	0.000409215	20919	0.00241638	20919	0.000899048
20920	0.000519065	20920	0.00623745	20920	0.00180747	20920	0.00337455	20920	0.000365664	20920	0.00253476	20920	0.00112317
20921	0.000613271	20921	0.00563171	20921	0.00171089	20921	0.00318813	20921	0.000362823	20921	0.00239367	20921	0.00135492
20922	0.000702243	20922	0.00525095	20922	0.00155381	20922	0.00305497	20922	0.000402377	20922	0.00200344	20922	0.00153714
20923	0.000765421	20923	0.00515057	20923	0.00136701	20923	0.00292943	20923	0.000502314	20923	0.00148864	20923	0.00161524
20924	0.00078757	20924	0.00529595	20924	0.00119401	20924	0.00280959	20924	0.000712603	20924	0.00100344	20924	0.00156889
20925	0.000766075	20925	0.00554863	20925	0.00105752	20925	0.00269165	20925	0.0011477	20925	0.000639092	20925	0.0014273
20926	0.000711589	20926	0.0057044	20926	0.00096073	20926	0.0025604	20926	0.00201662	20926	0.000404542	20926	0.00124825
20927	0.000642243	20927	0.00557286	20927	0.000900127	20927	0.00241202	20927	0.00354408	20927	0.000267928	20927	0.00108698
20928	0.000575888	20928	0.0051298	20928	0.00087561	20928	0.00226365	20928	0.00567431	20928	0.000195114	20928	0.000977778
20929	0.000525234	20929	0.00454136	20929	0.000883783	20929	0.00215142	20929	0.00779402	20929	0.000163111	20929	0.000932063
20930	0.000497196	20930	0.00404292	20930	0.000914562	20930	0.00210957	20930	0.00900589	20930	0.000161253	20930	0.000953651
20931	0.000495701	20931	0.00377639	20931	0.00096211	20931	0.00216473	20931	0.0088765	20931	0.000191259	20931	0.00104825
20932	0.000524206	20932	0.0037037	20932	0.00102388	20932	0.0023112	20932	0.00774774	20932	0.000271989	20932	0.00122603
20933	0.000587944	20933	0.00374178	20933	0.00109531	20933	0.00249001	20933	0.00631286	20933	0.000455747	20933	0.00150032
20934	0.000693832	20934	0.00387331	20934	0.00117491	20934	0.00264219	20934	0.00508837	20934	0.000867171	20934	0.00188
20935	0.000848692	20935	0.00413292	20935	0.00126937	20935	0.00276393	20935	0.00425416	20935	0.00177288	20935	0.00235365
20936	0.00105327	20936	0.00452406	20936	0.00139142	20936	0.00291992	20936	0.00376183	20936	0.0036318	20936	0.00286603
20937	0.00128972	20937	0.00499135	20937	0.00158141	20937	0.00319003	20937	0.00347149	20937	0.00687749	20937	0.00329714
20938	0.00150841	20938	0.00551402	20938	0.00189769	20938	0.00357238	20938	0.00323795	20938	0.0111838	20938	0.00348444
20939	0.00163551	20939	0.00601938	20939	0.00232859	20939	0.00390717	20939	0.00296129	20939	0.0148589	20939	0.00331619
20940	0.00161402	20940	0.00624784	20940	0.00267141	20940	0.00398326	20940	0.00262887	20940	0.0157811	20940	0.00282603
20941	0.00144766	20941	0.00598823	20941	0.00267035	20941	0.00373597	20941	0.00231433	20941	0.0134962	20941	0.00218921
20942	0.0012028	20942	0.00539287	20942	0.00232647	20942	0.00329275	20942	0.00211866	20942	0.00958706	20942	0.00160381
20943	0.000957944	20943	0.00482866	20943	0.00186691	20943	0.0028191	20943	0.00210393	20943	0.00592223	20943	0.00118349
20944	0.000760561	20944	0.0045206	20944	0.00148058	20944	0.00242534	20944	0.00225542	20944	0.00333035	20944	0.000944762
20945	0.000619346	20945	0.0045206	20945	0.00122692	20945	0.00218756	20945	0.00248685	20945	0.00178802	20945	0.000854603
20946	0.000524953	20946	0.00482866	20946	0.00111017	20946	0.00217234	20946	0.002672	20946	0.000997247	20946	0.000863492
20947	0.000463364	20947	0.00540325	20947	0.00114095	20947	0.00243865	20947	0.0026983	20947	0.000663042	20947	0.000923175
20948	0.000421308	20948	0.00610246	20948	0.00135852	20948	0.0029922	20948	0.00252051	20948	0.000571438	20948	0.000979683
20949	0.000388131	20949	0.00663551	20949	0.00183719	20949	0.00369602	20949	0.0021681	20949	0.000582657	20949	0.000983492
20950	0.00035757	20950	0.0066909	20950	0.00271705	20950	0.00425718	20950	0.00173364	20950	0.000611975	20950	0.000915556
20951	0.000328598	20951	0.00620284	20951	0.00424326	20951	0.00441887	20951	0.00132969	20951	0.000627529	20951	0.000803175
20952	0.00030486	20952	0.00544133	20952	0.00658247	20952	0.0041887	20952	0.00103419	20952	0.000644666	20952	0.000693333
20953	0.000291682	20953	0.00477674	20953	0.00918701	20953	0.00379684	20953	0.000869135	20953	0.000692361	20953	0.000616127
20954	0.000293271	20954	0.00442368	20954	0.0106347	20954	0.00346586	20954	0.000820219	20954	0.00077839	20954	0.00057727
20955	0.000314112	20955	0.00445137	20955	0.00999469	20955	0.00326802	20955	0.000867242	20955	0.000899518	20955	0.000575619
20956	0.000362804	20956	0.00485289	20956	0.00802059	20956	0.00317672	20956	0.00100473	20956	0.00106745	20956	0.000618095
20957	0.000460935	20957	0.00563517	20957	0.00613989	20957	0.00319003	20957	0.00126131	20957	0.00134549	20957	0.000735238
20958	0.000657196	20958	0.00696435	20958	0.00512948	20958	0.00338596	20958	0.0017652	20958	0.00193875	20958	0.00102667
20959	0.00101963	20959	0.00912426	20959	0.00512205	20959	0.00388625	20959	0.00286871	20959	0.00334412	20959	0.00172254
20960	0.00154112	20960	0.0119211	20960	0.005917	20960	0.00463002	20960	0.00499474	20960	0.00603028	20960	0.00304825
20961	0.00201589	20961	0.0141087	20961	0.00690087	20961	0.00522922	20961	0.00766148	20961	0.00912595	20961	0.00466222
20962	0.00212523	20962	0.0142887	20962	0.00728189	20962	0.00527107	20962	0.00901431	20962	0.0102271	20962	0.00547556
20963	0.00178131	20963	0.0125337	20963	0.00677988	20963	0.00474796	20963	0.00779402	20963	0.00823813	20963	0.00478794
20964	0.00123645	20964	0.0102077	20964	0.00580875	20964	0.00402701	20964	0.00511361	20964	0.00498142	20964	0.00321778
20965	0.000781869	20965	0.00840083	20965	0.00488537	20965	0.00345444	20965	0.00285399	20965	0.00260702	20965	0.0018419
20966	0.000514673	20966	0.00731049	20966	0.00421567	20966	0.00314628	20966	0.00162739	20966	0.00148314	20966	0.00106222
20967	0.000383925	20967	0.00674628	20967	0.00376778	20967	0.00304927	20967	0.00108037	20967	0.00103097	20967	0.000707302
20968	0.000322336	20968	0.00653513	20968	0.00345999	20968	0.00306258	20968	0.00084231	20968	0.000818995	20968	0.000548698
20969	0.000292804	20969	0.00652821	20969	0.00321376	20969	0.00308921	20969	0.000748264	20969	0.000695114	20969	0.000473333
20970	0.000281121	20970	0.00654898	20970	0.00296858	20970	0.00305688	20970	0.000747843	20970	0.000624776	20970	0.000442794
20971	0.000283458	20971	0.00642091	20971	0.00269476	20971	0.00294655	20971	0.00083137	20971	0.000604611	20971	0.000448889
20972	0.000299159	20972	0.006099	20972	0.00240395	20972	0.00279056	20972	0.00100116	20972	0.000633173	20972	0.000492444
20973	0.00032757	20973	0.00572863	20973	0.0021418	20973	0.00263839	20973	0.00124658	20973	0.000699931	20973	0.000572317
20974	0.000365047	20974	0.00547594	20974	0.00194969	20974	0.00253947	20974	0.00151378	20974	0.000779766	20974	0.00067619
20975	0.000406168	20975	0.00545171	20975	0.0018616	20975	0.00252806	20975	0.00170945	20975	0.000842395	20975	0.000778413
20976	0.00044785	20976	0.00567324	20976	0.00189769	20976	0.00260795	20976	0.00177362	20976	0.000882312	20976	0.000860317
20977	0.000495327	20977	0.00604361	20977	0.00204946	20977	0.00275823	20977	0.00177782	20977	0.000944942	20977	0.000951746
20978	0.000561963	20978	0.00642783	20978	0.00227022	20978	0.00295986	20978	0.00190616	20978	0.00111975	20978	0.00114095
20979	0.000658131	20979	0.00674282	20979	0.002474	20979	0.00323378	20979	0.00235115	20979	0.00150998	20979	0.00153651
20980	0.000776542	20980	0.00694358	20980	0.00255678	20980	0.00357428	20980	0.00319482	20980	0.00218376	20980	0.00217778
20981	0.000887477	20981	0.00701281	20981	0.00246551	20981	0.00388815	20981	0.00431307	20981	0.00309566	20981	0.0029454
20982	0.000950467	20982	0.0069505	20982	0.00224793	20982	0.00403272	20982	0.00532611	20982	0.004	20982	0.0035581
20983	0.000936449	20983	0.00676012	20983	0.00200594	20983	0.00391668	20983	0.00577425	20983	0.00452581	20983	0.00373333
20984	0.000848972	20984	0.00647975	20984	0.00181915	20984	0.00356477	20984	0.0054534	20984	0.00442464	20984	0.00339619
20985	0.000718131	20985	0.00619245	20985	0.00171089	20985	0.00309112	20985	0.00454765	20985	0.00376394	20985	0.00272127
20986	0.000580935	20986	0.00598131	20986	0.00166844	20986	0.00264029	20986	0.0034473	20986	0.00284997	20986	0.00197905
20987	0.000463738	20987	0.00587747	20987	0.00165782	20987	0.0023055	20987	0.00247423	20987	0.00199794	20987	0.00136508
20988	0.000379439	20988	0.0059017	20988	0.00166207	20988	0.00211527	20988	0.00178203	20988	0.00137853	20988	0.000949841
20989	0.000334766	20989	0.00610592	20989	0.00170452	20989	0.00208294	20989	0.00140332	20989	0.00103304	20989	0.000730159
20990	0.000340467	20990	0.00662859	20990	0.00183931	20990	0.00226555	20990	0.00137071	20990	0.000964212	20990	0.000704762
20991	0.000410187	20991	0.00762894	20991	0.00211526	20991	0.00277344	20991	0.00174311	20991	0.00117412	20991	0.000892063
20992	0.000532243	20992	0.00897889	20992	0.0024931	20992	0.00363896	20992	0.00238271	20992	0.0015499	20992	0.0012254
20993	0.000639533	20993	0.0101385	20993	0.00282849	20993	0.00465094	20993	0.00276457	20993	0.00177013	20993	0.00144825
20994	0.000653458	20994	0.0106092	20994	0.00297601	20994	0.00535477	20994	0.0024595	20994	0.00157674	20994	0.0013346
20995	0.000576168	20995	0.0103496	20995	0.00290384	20995	0.0053852	20995	0.00172207	20995	0.00110736	20995	0.000981587
20996	0.000491215	20996	0.00964348	20996	0.00270006	20996	0.00479932	20996	0.00112035	20996	0.000704061	20996	0.000669206
20997	0.000472991	20997	0.00876774	20997	0.00245489	20997	0.00396234	20997	0.000891858	20997	0.000527116	20997	0.000538413
20998	0.00054215	20998	0.00789547	20998	0.0022214	20998	0.00322047	20998	0.000984957	20998	0.000563524	20998	0.000579048
20999	0.000688785	20999	0.00717895	20999	0.00204627	20999	0.00275632	20999	0.00137913	20999	0.000807983	20999	0.000785397
21000	0.000894393	21000	0.0067532	21000	0.00196455	21000	0.00269736	21000	0.00218704	21000	0.0013276	21000	0.00121397
21001	0.00113364	21001	0.00671166	21001	0.00199108	21001	0.00329846	21001	0.00354197	21001	0.00218032	21001	0.00191619
21002	0.0013729	21002	0.00703704	21002	0.00211632	21002	0.00495149	21002	0.0052956	21002	0.00326015	21002	0.00279683
21003	0.00157103	21003	0.0074974	21003	0.00227446	21003	0.00759559	21003	0.0067894	21003	0.00421886	21003	0.00354032
21004	0.0016729	21004	0.0076947	21004	0.00234239	21004	0.00986494	21004	0.00721965	21004	0.00466758	21004	0.00379365
21005	0.00161682	21005	0.00739356	21005	0.00222352	21005	0.00998288	21005	0.00641069	21005	0.00450929	21005	0.00348381
21006	0.00138972	21006	0.00676012	21006	0.00193165	21006	0.00797413	21006	0.00498317	21006	0.00398486	21006	0.0028654
21007	0.00106729	21007	0.00613015	21007	0.0015899	21007	0.00551455	21007	0.00368189	21007	0.00340399	21007	0.00225206
21008	0.000765514	21008	0.00575632	21008	0.00132668	21008	0.00378733	21008	0.00282138	21008	0.00292636	21008	0.0017981
21009	0.000558692	21009	0.0056767	21009	0.0011972	21009	0.00287617	21009	0.00233221	21009	0.0025671	21009	0.00150413
21010	0.000445701	21010	0.00579093	21010	0.00119189	21010	0.00249572	21010	0.0020303	21010	0.00228217	21010	0.0013073
21011	0.000387196	21011	0.00591554	21011	0.00126937	21011	0.00240632	21011	0.00177782	21011	0.00201858	21011	0.00114667
21012	0.00034729	21012	0.00588093	21012	0.00138293	21012	0.00245768	21012	0.00152746	21012	0.00174948	21012	0.000995556
21013	0.000310187	21013	0.00562825	21013	0.00149331	21013	0.00255659	21013	0.00130023	21013	0.00148176	21013	0.000857143
21014	0.000276168	21014	0.0052198	21014	0.00156549	21014	0.00263078	21014	0.00113192	21014	0.00124639	21014	0.000748571
21015	0.000251495	21015	0.00476982	21015	0.00156442	21015	0.00261366	21015	0.00104071	21015	0.00106676	21015	0.000679365
21016	0.000242617	21016	0.00440291	21016	0.00147845	21016	0.0024824	21016	0.0010283	21016	0.000953889	21016	0.000648889
21017	0.000257757	21017	0.00416407	21017	0.00134897	21017	0.00229599	21017	0.0010951	21017	0.00091053	21017	0.000654603
21018	0.000313458	21018	0.00399792	21018	0.00122692	21018	0.00212098	21018	0.00125079	21018	0.000936683	21018	0.000699683
21019	0.000446542	21019	0.00382485	21019	0.00113564	21019	0.00195739	21019	0.00150642	21019	0.00103372	21019	0.000789841
21020	0.000721215	21020	0.00361371	21020	0.00107408	21020	0.00180807	21020	0.00185777	21020	0.00119064	21020	0.000923175
21021	0.00119533	21021	0.00345275	21021	0.00104734	21021	0.00172056	21021	0.00224911	21021	0.00138197	21021	0.00108444
21022	0.00180841	21022	0.00347179	21022	0.00107514	21022	0.00176945	21022	0.00258258	21022	0.00156573	21022	0.00123873
21023	0.00230187	21023	0.00372447	21023	0.00117703	21023	0.00199924	21023	0.00276667	21023	0.00170613	21023	0.00135238
21024	0.00237196	21024	0.004126	21024	0.00134579	21024	0.00236447	21024	0.00278351	21024	0.00178665	21024	0.00140635
21025	0.00197944	21025	0.0044756	21025	0.00151454	21025	0.00270306	21025	0.00268988	21025	0.00181487	21025	0.00140698
21026	0.00139439	21026	0.00459328	21026	0.00158353	21026	0.00282671	21026	0.00256575	21026	0.00180454	21026	0.00136889
21027	0.000908505	21027	0.00446175	21027	0.00151772	21027	0.00269165	21027	0.00245529	21027	0.0017605	21027	0.00130667
21028	0.000614486	21028	0.00420561	21028	0.00138612	21028	0.00240822	21028	0.00235956	21028	0.00167722	21028	0.00122667
21029	0.000459533	21029	0.003946	21029	0.00127361	21029	0.00210576	21029	0.00225752	21029	0.0015499	21029	0.00113079
21030	0.00037215	21030	0.00372101	21030	0.0012025	21030	0.00186684	21030	0.00213549	21030	0.00138541	21030	0.00102222
21031	0.000312804	21031	0.00356525	21031	0.00115687	21031	0.00172475	21031	0.00198822	21031	0.00120165	21031	0.000909206
21032	0.000267944	21032	0.00352371	21032	0.00112609	21032	0.00168765	21032	0.00182832	21032	0.0010234	21032	0.000801905
21033	0.00023486	21033	0.00363448	21033	0.00111335	21033	0.00176584	21033	0.00167263	21033	0.000871301	21033	0.000710476
21034	0.000213084	21034	0.00389754	21034	0.00112927	21034	0.00197071	21034	0.00153903	21034	0.000759119	21034	0.00064254
21035	0.000202056	21035	0.00426445	21035	0.00117066	21035	0.00225414	21035	0.00144751	21035	0.000692361	21035	0.000604317
21036	0.000200935	21036	0.00462098	21036	0.0012163	21036	0.00248621	21036	0.00141069	21036	0.000676944	21036	0.000601905
21037	0.000209626	21037	0.00484251	21037	0.00125663	21037	0.0025604	21037	0.00143804	21037	0.00071576	21037	0.000643175
21038	0.000231121	21038	0.00486674	21038	0.00129378	21038	0.00252235	21038	0.00153692	21038	0.000817619	21038	0.000740317
21039	0.00027729	21039	0.00474905	21039	0.00133836	21039	0.00255088	21039	0.00171681	21039	0.000995871	21039	0.000913016
21040	0.000381869	21040	0.00462444	21040	0.00139249	21040	0.00279437	21040	0.00199769	21040	0.00127805	21040	0.00119175
21041	0.00063028	21041	0.00463482	21041	0.00145617	21041	0.00319384	21041	0.00239954	21041	0.00169236	21041	0.00160762
21042	0.00120374	21042	0.00490135	21042	0.00153577	21042	0.00358189	21042	0.00290448	21042	0.00223882	21042	0.00216254
21043	0.00232056	21043	0.00546556	21043	0.00163872	21043	0.00399087	21043	0.00341784	21043	0.00284377	21043	0.00278032
21044	0.00385981	21044	0.00623745	21044	0.00176077	21044	0.00456154	21044	0.00378077	21044	0.00333861	21044	0.00329905
21045	0.00499626	21045	0.00698858	21045	0.00187646	21045	0.00508275	21045	0.00385546	21045	0.00353544	21045	0.00353905
21046	0.00482991	21046	0.00746971	21046	0.00193908	21046	0.00505612	21046	0.00361561	21046	0.00335237	21046	0.00342095
21047	0.00351776	21047	0.00755625	21047	0.0019221	21047	0.00438273	21047	0.00315801	21047	0.00287405	21047	0.00301206
21048	0.00205701	21048	0.0073001	21048	0.0018478	21048	0.0035039	21048	0.00263728	21048	0.00228699	21048	0.00247556
21049	0.00110561	21049	0.00686743	21049	0.00176714	21049	0.00285144	21049	0.00218283	21049	0.00175637	21049	0.00196571
21050	0.000654579	21050	0.00636206	21050	0.00170558	21050	0.00251855	21050	0.00186514	21050	0.00136063	21050	0.00156444
21051	0.000477383	21051	0.00577709	21051	0.00164615	21051	0.00241773	21051	0.00169788	21051	0.00110323	21051	0.00128508
21052	0.000422243	21052	0.00511596	21052	0.00155169	21052	0.00247289	21052	0.00166421	21052	0.000950447	21052	0.00110286
21053	0.000418692	21053	0.0045379	21053	0.00142751	21053	0.00266502	21053	0.00172417	21053	0.000864418	21053	0.000987302
21054	0.000425327	21054	0.00424368	21054	0.0013235	21054	0.00304166	21054	0.00183147	21054	0.00081693	21054	0.000914286
21055	0.000411495	21055	0.00435445	21055	0.0012906	21055	0.00370744	21055	0.00193246	21055	0.000788025	21055	0.000861587
21056	0.000369346	21056	0.00484597	21056	0.00135003	21056	0.00479932	21056	0.00198191	21056	0.000767378	21056	0.000815873
21057	0.000318505	21057	0.00557286	21057	0.00150923	21057	0.00639338	21057	0.00195771	21057	0.00075086	21057	0.000778413
21058	0.000285607	21058	0.00631014	21058	0.00174804	21058	0.00809207	21058	0.00186935	21058	0.000738472	21058	0.000746667
21059	0.000284206	21059	0.00677051	21059	0.00199958	21059	0.00886057	21059	0.00175573	21059	0.00073916	21059	0.000723175
21060	0.000318879	21060	0.00672897	21060	0.00216196	21060	0.0080369	21060	0.00166106	21060	0.000761184	21060	0.00071873
21061	0.000391869	21061	0.0061613	21061	0.00216196	21061	0.00622979	21061	0.00161477	21061	0.000813489	21061	0.000740952
21062	0.000498411	21062	0.00527864	21062	0.00200488	21062	0.00452159	21062	0.00162529	21062	0.000898142	21062	0.000793016
21063	0.000615981	21063	0.00440983	21063	0.00176077	21063	0.0034221	21063	0.00167263	21063	0.00100413	21063	0.000866667
21064	0.000705514	21064	0.00381793	21064	0.00150287	21064	0.00289138	21064	0.00170945	21064	0.00110255	21064	0.000939048
21065	0.000732617	21065	0.00365524	21065	0.00128317	21065	0.00277725	21065	0.00168946	21065	0.00115967	21065	0.000984127
21066	0.000691402	21066	0.00399792	21066	0.00112821	21066	0.00296367	21066	0.00159478	21066	0.00115141	21066	0.000983492
21067	0.000606916	21067	0.00485981	21067	0.00104638	21067	0.00332889	21067	0.00144751	21067	0.00108259	21067	0.000943492
21068	0.000516449	21068	0.00618553	21068	0.00103035	21068	0.00371505	21068	0.00129497	21068	0.000982794	21068	0.000889524
21069	0.000449346	21069	0.00771547	21069	0.00106559	21069	0.00395092	21069	0.00117505	21069	0.000886442	21069	0.000849524
21070	0.000427944	21070	0.00896504	21070	0.00113033	21070	0.00392429	21070	0.00110457	21070	0.000815554	21070	0.000840635
21071	0.00049215	21071	0.00943925	21071	0.00120675	21071	0.00365418	21071	0.00108353	21071	0.000779078	21071	0.000871746
21072	0.000715981	21072	0.00906888	21072	0.0012906	21072	0.00328134	21072	0.0011214	21072	0.000779766	21072	0.000958095
21073	0.00110935	21073	0.0082693	21073	0.00138824	21073	0.00295416	21073	0.00123185	21073	0.000818307	21073	0.00111683
21074	0.00145701	21074	0.00750087	21074	0.00149331	21074	0.00276964	21074	0.00143488	21074	0.000890571	21074	0.00135683
21075	0.00146916	21075	0.00693666	21075	0.00157928	21075	0.00284193	21075	0.00172628	21075	0.000984171	21075	0.00164381
21076	0.00116822	21076	0.00657321	21076	0.00162174	21076	0.00339547	21076	0.00206396	21076	0.00107708	21076	0.00188508
21077	0.000828131	21077	0.0064036	21077	0.00161961	21077	0.00474035	21077	0.00236587	21077	0.00114728	21077	0.00196444
21078	0.000612336	21078	0.00636206	21078	0.00158141	21078	0.00673959	21078	0.00254786	21078	0.00118582	21078	0.0018254
21079	0.000498785	21079	0.00627899	21079	0.00150605	21079	0.008463	21079	0.00257522	21079	0.00120372	21079	0.00152952
21080	0.000432243	21080	0.0060713	21080	0.00141053	21080	0.00930949	21080	0.00248054	21080	0.00122299	21080	0.00120952
21081	0.000390654	21081	0.00581862	21081	0.00133517	21081	0.0096614	21081	0.0023259	21081	0.00126428	21081	0.000970794
21082	0.000375514	21082	0.00563171	21082	0.00131925	21082	0.00963858	21082	0.002166	21082	0.00134893	21082	0.000834286
21083	0.000398318	21083	0.00563171	21083	0.0014031	21083	0.00889861	21083	0.00204713	21083	0.00153613	21083	0.000767619
21084	0.000475981	21084	0.00626861	21084	0.00168436	21084	0.0077782	21084	0.00203556	21084	0.0019532	21084	0.000747302
21085	0.000618785	21085	0.00864659	21085	0.0023339	21085	0.00712574	21085	0.00217547	21085	0.00270957	21085	0.000780952
21086	0.000805047	21086	0.0141398	21086	0.00342709	21086	0.00725128	21086	0.00238271	21086	0.00363248	21086	0.000885079
21087	0.000969159	21087	0.0223745	21087	0.00461155	21087	0.00765646	21087	0.00242794	21087	0.00416724	21087	0.00102984
21088	0.00104299	21088	0.0295223	21088	0.00516132	21088	0.00758988	21088	0.00214496	21088	0.0038424	21088	0.00112444
21089	0.00101215	21089	0.0309796	21089	0.00470176	21089	0.00677573	21089	0.00162529	21089	0.00283276	21089	0.00108635
21090	0.000925234	21090	0.0263171	21090	0.00362237	21090	0.00555069	21090	0.00112245	21090	0.00175843	21090	0.000932698
21091	0.000827757	21091	0.0193527	21091	0.00256421	21091	0.00439034	21091	0.000799074	21091	0.00103648	21091	0.000771429
21092	0.000735421	21092	0.0136241	21092	0.00184037	21092	0.00351722	21092	0.000663581	21092	0.00067777	21092	0.000708571
21093	0.000650467	21093	0.00999654	21093	0.00143282	21093	0.00293513	21093	0.000660951	21093	0.000528975	21093	0.000777778
21094	0.000576262	21094	0.00790585	21094	0.00123435	21094	0.00258512	21094	0.000750473	21094	0.000472058	21094	0.000935873
21095	0.000512617	21095	0.00683281	21095	0.00117703	21095	0.00244056	21095	0.000923101	21095	0.000452306	21095	0.00109397
21096	0.00045486	21096	0.00656975	21096	0.00123541	21096	0.00250523	21096	0.00118872	21096	0.000449209	21096	0.00116254
21097	0.000401495	21097	0.0069955	21097	0.00138187	21097	0.00278866	21097	0.00155481	21097	0.000455471	21097	0.00111175
21098	0.00035785	21098	0.00786431	21098	0.00156124	21098	0.00326422	21098	0.00200084	21098	0.000469167	21098	0.000979048
21099	0.000329533	21099	0.0086812	21099	0.00168117	21099	0.00381777	21099	0.00245634	21099	0.000491604	21099	0.000834286
21100	0.000317757	21100	0.00886466	21100	0.00166737	21100	0.00424957	21100	0.00281506	21100	0.000526428	21100	0.000725714
21101	0.00032028	21101	0.00814815	21101	0.00152303	21101	0.00437892	21101	0.00297496	21101	0.000580661	21101	0.000663492
21102	0.000333925	21102	0.00683281	21102	0.00131501	21102	0.00417158	21102	0.00288239	21102	0.000665038	21102	0.000635556
21103	0.000356168	21103	0.00551056	21103	0.00112078	21103	0.00377021	21103	0.00256364	21103	0.000794907	21103	0.000622349
21104	0.000384579	21104	0.00461751	21104	0.000989811	21104	0.00338025	21104	0.00212077	21104	0.0009883	21104	0.000608889
21105	0.000417383	21105	0.00427484	21105	0.000943643	21105	0.00313297	21105	0.00167263	21105	0.00126153	21105	0.000589778
21106	0.000453084	21106	0.00437522	21106	0.000978879	21106	0.00308351	21106	0.00130549	21106	0.00161597	21106	0.000568254
21107	0.000491028	21107	0.00477674	21107	0.00108045	21107	0.00327183	21107	0.00105512	21107	0.00202891	21107	0.000553651
21108	0.000534673	21108	0.00548287	21108	0.00122904	21108	0.00373978	21108	0.000918052	21108	0.00244322	21108	0.000557333
21109	0.000600561	21109	0.00673936	21109	0.00139885	21109	0.00440365	21109	0.000879129	21109	0.0027722	21109	0.00059073
21110	0.000716636	21110	0.00880582	21110	0.00154426	21110	0.00503329	21110	0.000922786	21110	0.00291879	21110	0.000664127
21111	0.000876075	21111	0.0113015	21111	0.00161325	21111	0.00540042	21111	0.00103924	21111	0.00282519	21111	0.000787937
21112	0.000992523	21112	0.0129526	21112	0.00158565	21112	0.00544227	21112	0.00122554	21112	0.0025148	21112	0.000970794
21113	0.00098785	21113	0.0126861	21113	0.00148376	21113	0.00523302	21113	0.0014959	21113	0.00208741	21113	0.00122476
21114	0.000918318	21114	0.0108273	21114	0.00135215	21114	0.00486209	21114	0.00190406	21114	0.00165726	21114	0.00157778
21115	0.000907664	21115	0.00855659	21115	0.0012301	21115	0.00440365	21115	0.00257627	21115	0.00129938	21115	0.00209524
21116	0.00100841	21116	0.00667013	21116	0.00113776	21116	0.00390717	21116	0.0036882	21116	0.00103648	21116	0.00287238
21117	0.0011972	21117	0.00536172	21117	0.00107196	21117	0.00341259	21117	0.00531033	21117	0.000860977	21117	0.00390222
21118	0.0014215	21118	0.00459328	21118	0.00102165	21118	0.00296937	21118	0.00718283	21118	0.000757743	21118	0.00488254
21119	0.00162056	21119	0.00431291	21119	0.000987688	21119	0.00262507	21119	0.00876183	21119	0.000715072	21119	0.00530222
21120	0.00173738	21120	0.00446175	21120	0.000985353	21120	0.00241012	21120	0.00961814	21120	0.00072746	21120	0.00490159
21121	0.00174112	21121	0.00498442	21121	0.00104415	21121	0.00235496	21121	0.00967494	21121	0.00079766	21121	0.00393714
21122	0.00164206	21122	0.00580478	21122	0.00121312	21122	0.00251855	21122	0.00894803	21122	0.000932553	21122	0.00289016
21123	0.00147757	21123	0.00681205	21123	0.00153046	21123	0.00297128	21123	0.00742478	21123	0.0011521	21123	0.00205905
21124	0.00129439	21124	0.00780201	21124	0.00192634	21124	0.00370554	21124	0.0054029	21124	0.00149897	21124	0.00150286
21125	0.00112991	21125	0.00847698	21125	0.0021885	21125	0.00454822	21125	0.00351357	21125	0.00204749	21125	0.00117841
21126	0.00100093	21126	0.0086189	21126	0.00216408	21126	0.0052121	21126	0.00222912	21126	0.00286029	21126	0.00102984
21127	0.000905514	21127	0.0082693	21127	0.00196031	21127	0.00545939	21127	0.00159689	21127	0.00387061	21127	0.001
21128	0.000828224	21128	0.00768778	21128	0.00178837	21128	0.0052159	21128	0.00140438	21128	0.0047777	21128	0.0010146
21129	0.000752991	21129	0.00709934	21129	0.0017215	21129	0.00462431	21129	0.00139912	21129	0.00514591	21129	0.000999365
21130	0.000676822	21130	0.00656629	21130	0.00169497	21130	0.00395853	21130	0.00138123	21130	0.00474673	21130	0.000931429
21131	0.000609439	21131	0.00606784	21131	0.00162492	21131	0.00340879	21131	0.00127078	21131	0.00377564	21131	0.000845714
21132	0.00056215	21132	0.00556594	21132	0.00150393	21132	0.00304356	21132	0.00110457	21132	0.00267584	21132	0.000784762
21133	0.000541028	21133	0.00510211	21133	0.00138506	21133	0.00287997	21133	0.000964233	21133	0.00178527	21133	0.000765079
21134	0.00054514	21134	0.00481481	21134	0.00130652	21134	0.00290089	21134	0.000905744	21134	0.00119339	21134	0.000779048
21135	0.00057	21135	0.00482866	21135	0.00127255	21135	0.00303215	21135	0.000948348	21135	0.000834825	21135	0.000812063
21136	0.000609533	21136	0.00513673	21136	0.00127149	21136	0.00313677	21136	0.00109615	21136	0.000621748	21136	0.000846984
21137	0.000657196	21137	0.00560055	21137	0.00127574	21137	0.00309873	21137	0.00135704	21137	0.000493737	21137	0.000873016
21138	0.000706075	21138	0.006009	21138	0.0012768	21138	0.00294084	21138	0.00176415	21138	0.000419064	21138	0.000887619
21139	0.00075	21139	0.00621322	21139	0.00133942	21139	0.00278486	21139	0.00238481	21139	0.000382037	21139	0.000896508
21140	0.000785327	21140	0.00624784	21140	0.00164615	21140	0.00275252	21140	0.0032611	21140	0.0003766	21140	0.000913016
21141	0.000813178	21141	0.00640014	21141	0.00248037	21141	0.00293133	21141	0.0042489	21141	0.000407158	21141	0.00095746
21142	0.000843458	21142	0.00703011	21142	0.00381023	21142	0.00336694	21142	0.00499579	21142	0.000497385	21142	0.00105714
21143	0.00089972	21143	0.00841468	21143	0.00490448	21143	0.00407267	21143	0.00523354	21143	0.000721266	21143	0.00126984
21144	0.00102056	21144	0.0106438	21144	0.00509021	21144	0.00508655	21144	0.00517568	21144	0.00127323	21144	0.00173397
21145	0.00123645	21145	0.0135029	21145	0.00473679	21145	0.00637246	21145	0.00553545	21145	0.00248658	21145	0.00272952
21146	0.00150093	21146	0.0163378	21146	0.00459457	21146	0.007607	21146	0.00695456	21146	0.00441844	21146	0.00435365
21147	0.00166075	21147	0.0181758	21147	0.00469539	21147	0.00822713	21147	0.0089028	21147	0.00618238	21147	0.00578476
21148	0.00157477	21148	0.0182312	21148	0.00457971	21148	0.00787902	21148	0.00949611	21148	0.00660083	21148	0.00573968
21149	0.00127383	21149	0.0165005	21149	0.00405646	21149	0.00675671	21149	0.00767305	21149	0.00582932	21149	0.00423238
21150	0.000925981	21150	0.0137522	21150	0.00333899	21150	0.00540993	21150	0.00474332	21150	0.00499931	21150	0.00255111
21151	0.000661495	21151	0.0109	21151	0.00270855	21151	0.00428571	21151	0.00253314	21151	0.0044797	21151	0.00151873
21152	0.000502523	21152	0.00853236	21152	0.00229994	21152	0.0035077	21152	0.00147907	21152	0.0038713	21152	0.00105524
21153	0.000418505	21153	0.00686051	21153	0.00210889	21153	0.00303025	21153	0.00113297	21153	0.00303579	21153	0.00087873
21154	0.00038	21154	0.00590862	21154	0.00206219	21154	0.00281149	21154	0.00110246	21154	0.00223331	21154	0.000833651
21155	0.00037	21155	0.00563863	21155	0.00206538	21155	0.00282671	21155	0.00122554	21155	0.00166827	21155	0.000855238
21156	0.000378879	21156	0.00593977	21156	0.00202293	21156	0.00302834	21156	0.00143383	21156	0.00132622	21156	0.000905397
21157	0.00039972	21157	0.00648321	21157	0.00187434	21157	0.00324139	21157	0.00167894	21157	0.00110874	21157	0.000955556
21158	0.000427103	21158	0.00683281	21158	0.00166631	21158	0.00323759	21158	0.00191563	21158	0.000951136	21158	0.000991746
21159	0.000458224	21159	0.00682589	21159	0.00150711	21159	0.00304737	21159	0.0021113	21159	0.000845148	21159	0.00102095
21160	0.000493925	21160	0.00657321	21160	0.00146147	21160	0.00292372	21160	0.00225331	21160	0.000818995	21160	0.00106857
21161	0.00053972	21161	0.00623399	21161	0.00155593	21161	0.00303405	21161	0.00234063	21161	0.000909153	21161	0.00116317
21162	0.000604393	21162	0.00595016	21162	0.00184462	21162	0.00335743	21162	0.00237429	21162	0.00112319	21162	0.00131238
21163	0.000693832	21163	0.00582208	21163	0.00239758	21163	0.00374548	21163	0.00234483	21163	0.0013861	21163	0.00147683
21164	0.000801682	21164	0.00584285	21164	0.00313415	21164	0.00397946	21164	0.00227015	21164	0.00155403	21164	0.00157841
21165	0.000904299	21165	0.00591554	21165	0.00369773	21165	0.00392239	21165	0.00221124	21165	0.00153544	21165	0.0015581
21166	0.00096729	21166	0.00594669	21166	0.00371471	21166	0.00360091	21166	0.00225226	21166	0.0013799	21166	0.0014254
21167	0.000966355	21167	0.00589823	21167	0.00321906	21167	0.00317291	21167	0.00244372	21167	0.00120922	21167	0.00124381
21168	0.000907383	21168	0.00578055	21168	0.00257058	21168	0.00279437	21168	0.00274037	21168	0.00109773	21168	0.00107746
21169	0.000822056	21169	0.00562825	21169	0.00205477	21169	0.00253757	21169	0.00300231	21169	0.00104474	21169	0.000958095
21170	0.000746355	21170	0.00548287	21170	0.00175122	21170	0.00240061	21170	0.00308226	21170	0.00102271	21170	0.000893968
21171	0.000700187	21171	0.00542056	21171	0.00163978	21171	0.00237968	21171	0.00293288	21171	0.00101514	21171	0.000886349
21172	0.000687383	21172	0.00552094	21172	0.00168436	21172	0.00251094	21172	0.00263202	21172	0.00102546	21172	0.000938413
21173	0.000704579	21173	0.00580824	21173	0.00183401	21173	0.00287426	21173	0.00232064	21173	0.0010702	21173	0.00105841
21174	0.000747757	21174	0.00619938	21174	0.00199002	21174	0.00348298	21174	0.00210814	21174	0.00117481	21174	0.0012546
21175	0.000811215	21175	0.00649706	21175	0.00204097	21175	0.00415066	21175	0.00204082	21175	0.00137577	21175	0.00152508
21176	0.000882056	21176	0.00652821	21176	0.00194014	21176	0.00450637	21176	0.00211761	21176	0.00171714	21176	0.00185206
21177	0.000937383	21177	0.00626168	21177	0.00173742	21177	0.00429332	21177	0.00231748	21177	0.00221817	21177	0.00219048
21178	0.000952336	21178	0.0058117	21178	0.00152622	21178	0.00366939	21178	0.0026215	21178	0.00281487	21178	0.0024781
21179	0.000916075	21179	0.00535133	21179	0.00138399	21179	0.00303976	21179	0.00300126	21179	0.00332622	21179	0.00265841
21180	0.000838131	21180	0.00500519	21180	0.00135534	21180	0.00269165	21180	0.00340627	21180	0.00356022	21180	0.00270286
21181	0.000742523	21181	0.00481135	21181	0.00145723	21181	0.00266882	21181	0.00374711	21181	0.00346318	21181	0.00261968
21182	0.000648598	21182	0.00476982	21182	0.00167799	21182	0.00291041	21182	0.0039312	21182	0.00313214	21182	0.00244635
21183	0.000565794	21183	0.00486674	21183	0.00196455	21183	0.00332319	21183	0.00390595	21183	0.00269305	21183	0.00222032
21184	0.000496449	21184	0.00509519	21184	0.00220123	21184	0.00381777	21184	0.00369451	21184	0.00222299	21184	0.00195365
21185	0.000440561	21185	0.0053721	21185	0.00223944	21185	0.0042762	21185	0.00336735	21185	0.00176807	21185	0.00164
21186	0.000397103	21186	0.00554863	21186	0.00203035	21186	0.00456534	21186	0.00298969	21186	0.00136889	21186	0.00130667
21187	0.000364579	21187	0.00552094	21187	0.00169072	21187	0.00456534	21187	0.0025952	21187	0.00105575	21187	0.00101333
21188	0.000341215	21188	0.00528903	21188	0.00139355	21188	0.00424006	21188	0.00220598	21188	0.000835513	21188	0.000804444
21189	0.000326075	21189	0.0049325	21189	0.00123116	21189	0.00368271	21189	0.00184725	21189	0.000699243	21189	0.000681905
21190	0.000318972	21190	0.00458636	21190	0.00121418	21190	0.00306639	21190	0.00153903	21190	0.000633723	21190	0.000622984
21191	0.000320374	21191	0.00435791	21191	0.00132668	21191	0.00254708	21191	0.0012855	21191	0.000631177	21191	0.000609206
21192	0.000331215	21192	0.00427484	21192	0.00155381	21192	0.00221229	21192	0.00109194	21192	0.000688094	21192	0.000632063
21193	0.000352897	21193	0.00427484	21193	0.00184993	21193	0.00208103	21193	0.00096781	21193	0.000801789	21193	0.000692698
21194	0.000386729	21194	0.00426791	21194	0.00211632	21194	0.00210957	21194	0.000938355	21194	0.000960083	21194	0.000796825
21195	0.000434299	21195	0.00420907	21195	0.00225854	21195	0.00223702	21195	0.00103535	21195	0.00113833	21195	0.000951111
21196	0.000496916	21196	0.00416407	21196	0.0022734	21196	0.00246528	21196	0.00128761	21196	0.00129869	21196	0.00114476
21197	0.000578785	21197	0.00426445	21197	0.00223095	21197	0.00288568	21197	0.00169156	21197	0.00141019	21197	0.00133968
21198	0.000695047	21198	0.00461405	21198	0.00219062	21198	0.00353053	21198	0.00216074	21198	0.00145354	21198	0.00147175
21199	0.000880187	21199	0.00522672	21199	0.00215135	21199	0.00412403	21199	0.00252683	21199	0.00142533	21199	0.00148635
21200	0.00116542	21200	0.00592939	21200	0.00207812	21200	0.00424767	21200	0.00264044	21200	0.00134343	21200	0.00138032
21201	0.00151495	21201	0.00648321	21201	0.00197198	21201	0.00395663	21201	0.00250263	21201	0.0012574	21201	0.00121651
21202	0.00180374	21202	0.00686743	21202	0.00191255	21202	0.00375119	21202	0.00228382	21202	0.00125396	21202	0.00109968
21203	0.0019215	21203	0.0073901	21203	0.0019879	21203	0.00396994	21203	0.00224595	21203	0.00146456	21203	0.00114476
21204	0.00188318	21204	0.00829007	21204	0.00217257	21204	0.00463002	21204	0.00268146	21204	0.00205093	21204	0.0014673
21205	0.00178131	21205	0.00919003	21205	0.00229569	21205	0.00545939	21205	0.00385862	21205	0.00312801	21205	0.00215873
21206	0.0016514	21206	0.00938733	21206	0.00220972	21206	0.00588739	21206	0.00585525	21206	0.0046084	21206	0.00320381
21207	0.00147009	21207	0.00866736	21207	0.001955	21207	0.00553548	21207	0.00829266	21207	0.00609222	21207	0.00438095
21208	0.00123645	21208	0.00745587	21208	0.00168011	21208	0.0047004	21208	0.0103356	21208	0.00702684	21208	0.00529968
21209	0.000995327	21209	0.00633783	21209	0.00150074	21209	0.0039357	21209	0.0111614	21209	0.00708878	21209	0.00563048
21210	0.000795888	21210	0.00568017	21210	0.00145192	21210	0.00348868	21210	0.0105828	21210	0.00640124	21210	0.00533333
21211	0.000661028	21211	0.00551748	21211	0.00150287	21211	0.00331748	21211	0.00905849	21211	0.00537096	21211	0.00464889
21212	0.000585421	21212	0.00571132	21212	0.00160369	21212	0.00335172	21212	0.0073259	21212	0.0043799	21212	0.00388889
21213	0.000554112	21213	0.0061163	21213	0.00171726	21213	0.00359521	21213	0.00589838	21213	0.00360771	21213	0.0032527
21214	0.000553551	21214	0.00660782	21214	0.00182445	21214	0.00414305	21214	0.00496108	21214	0.00306194	21214	0.00278857
21215	0.00057514	21215	0.00694358	21215	0.0018754	21215	0.00509606	21215	0.00446455	21215	0.00269167	21215	0.00245714
21216	0.000615888	21216	0.00691589	21216	0.00182021	21216	0.0063287	21216	0.00424469	21216	0.00245286	21216	0.0021981
21217	0.000675421	21217	0.00663898	21217	0.00168223	21217	0.00731216	21217	0.00409741	21217	0.0023042	21217	0.00196571
21218	0.000752056	21218	0.0063586	21218	0.0015432	21218	0.00745102	21218	0.00385651	21218	0.00217825	21218	0.00173587
21219	0.000836168	21219	0.00615092	21219	0.00145511	21219	0.00665208	21219	0.00345887	21219	0.00200551	21219	0.00150794
21220	0.000907664	21220	0.00592593	21220	0.00141159	21220	0.00541944	21220	0.00296444	21220	0.00177357	21220	0.00129651
21221	0.000941121	21221	0.00561786	21221	0.00138718	21221	0.00435229	21221	0.0024858	21221	0.00153682	21221	0.00112
21222	0.000922336	21222	0.00527172	21222	0.00137763	21222	0.00370554	21222	0.00211551	21222	0.00135513	21222	0.000989841
21223	0.000855327	21223	0.00496366	21223	0.00140098	21223	0.00343542	21223	0.00188197	21223	0.00125327	21223	0.000907937
21224	0.00076	21224	0.00476289	21224	0.0014827	21224	0.00339357	21224	0.00175363	21224	0.00122092	21224	0.000869841
21225	0.00065757	21225	0.00468674	21225	0.00162704	21225	0.0034164	21225	0.00168315	21225	0.00124157	21225	0.000864762
21226	0.000562617	21226	0.00474559	21226	0.00180429	21226	0.00338406	21226	0.00164107	21226	0.00129938	21226	0.00088
21227	0.000482804	21227	0.00490827	21227	0.00196031	21227	0.003249	21227	0.00162845	21227	0.00138059	21227	0.000903492
21228	0.000420467	21228	0.00511596	21228	0.00203778	21228	0.00304356	21228	0.00165895	21228	0.00147075	21228	0.000927619
21229	0.000373925	21229	0.00529941	21229	0.00201656	21229	0.00285144	21229	0.00174416	21229	0.00155609	21229	0.000953651
21230	0.000340093	21230	0.00545864	21230	0.00192847	21230	0.00275252	21230	0.00188618	21230	0.00162491	21230	0.000991746
21231	0.000316355	21231	0.00562825	21231	0.00182233	21231	0.00276393	21231	0.00208079	21231	0.00166896	21231	0.00105079
21232	0.000301028	21232	0.00576324	21232	0.00172044	21232	0.00280198	21232	0.00231748	21232	0.00168548	21232	0.00113905
21233	0.000292897	21233	0.00570786	21233	0.00162492	21233	0.00277535	21233	0.00258889	21233	0.00168273	21233	0.00126286
21234	0.000291963	21234	0.00541018	21234	0.00153895	21234	0.0028229	21234	0.00289817	21234	0.00168204	21234	0.00143111
21235	0.000298972	21235	0.00509173	21235	0.00147739	21235	0.00329085	21235	0.00324321	21235	0.00171301	21235	0.00165905
21236	0.000315888	21236	0.00507442	21236	0.00146041	21236	0.00430093	21236	0.00359352	21236	0.0018011	21236	0.00195048
21237	0.00034757	21237	0.00548979	21237	0.00150605	21237	0.00542895	21237	0.00386808	21237	0.00194976	21237	0.00226921
21238	0.00041	21238	0.00621668	21238	0.00164509	21238	0.00605669	21238	0.00396802	21238	0.00213558	21238	0.00253143
21239	0.000551589	21239	0.00694704	21239	0.00191785	21239	0.00599391	21239	0.0038523	21239	0.00231039	21239	0.00264508
21240	0.000874019	21240	0.00735895	21240	0.00232753	21240	0.0054708	21240	0.00358616	21240	0.00242946	21240	0.00257397
21241	0.00147103	21241	0.00736933	21241	0.00278391	21241	0.00478029	21241	0.00328319	21241	0.00246456	21241	0.00236127
21242	0.00222336	21242	0.00720665	21242	0.00314477	21242	0.00413734	21242	0.00298548	21242	0.00239573	21242	0.00208127
21243	0.00269907	21243	0.00707511	21243	0.00329229	21243	0.00365418	21243	0.0026478	21243	0.00220922	21243	0.00178921
21244	0.00253645	21244	0.00696435	21244	0.00316281	21244	0.00332129	21244	0.00224174	21244	0.00192567	21244	0.00151302
21245	0.0018785	21245	0.00686743	21245	0.00279346	21245	0.00308541	21245	0.00183568	21245	0.00160908	21245	0.00127492
21246	0.00118037	21246	0.00686051	21246	0.00232965	21246	0.00292943	21246	0.0015264	21246	0.00132897	21246	0.00109524
21247	0.000717009	21247	0.00691243	21247	0.00192316	21247	0.00285714	21247	0.00135178	21247	0.00111975	21247	0.000980317
21248	0.000481028	21248	0.00686743	21248	0.00163447	21248	0.00284383	21248	0.00129708	21248	0.000983482	21248	0.00092381
21249	0.000371589	21249	0.00663551	21249	0.00145617	21249	0.00281529	21249	0.001336	21249	0.000911906	21249	0.000911111
21250	0.000319626	21250	0.00627899	21250	0.00135215	21250	0.00271828	21250	0.00144856	21250	0.000897454	21250	0.00092254
21251	0.00029514	21251	0.00588785	21251	0.00129166	21251	0.0025642	21251	0.00162319	21251	0.000936683	21251	0.000940317
21252	0.000287009	21252	0.00554171	21252	0.00127998	21252	0.00242534	21252	0.00184515	21252	0.00102615	21252	0.000954286
21253	0.000290654	21253	0.00530633	21253	0.00132774	21253	0.00242534	21253	0.00209552	21253	0.00115348	21253	0.000961905
21254	0.000303084	21254	0.00519211	21254	0.00142857	21254	0.00270687	21254	0.00234168	21254	0.00129456	21254	0.000969524
21255	0.000321776	21255	0.00512634	21255	0.00153895	21255	0.00338216	21255	0.00255102	21255	0.00141638	21255	0.000979683
21256	0.000344486	21256	0.00498442	21256	0.00160051	21256	0.00438463	21256	0.00269935	21256	0.00149209	21256	0.000988571
21257	0.000369813	21257	0.00466944	21257	0.00158459	21257	0.00532623	21257	0.00277825	21257	0.00151617	21257	0.000991111
21258	0.000397664	21258	0.00422984	21258	0.0015103	21258	0.00568385	21258	0.00279718	21258	0.0014969	21258	0.000982222
21259	0.000430374	21259	0.00381447	21259	0.00142114	21259	0.00528058	21259	0.00277404	21259	0.00145286	21259	0.00096127
21260	0.00047243	21260	0.00358255	21260	0.00135746	21260	0.0044436	21260	0.00273091	21260	0.00139849	21260	0.000932698
21261	0.000524766	21261	0.00360678	21261	0.0013373	21261	0.00361233	21261	0.00268252	21261	0.00134687	21261	0.000904127
21262	0.000578131	21262	0.00391485	21262	0.00136277	21262	0.00299601	21262	0.00262887	21262	0.00130557	21262	0.000885079
21263	0.000614112	21263	0.00459328	21263	0.00144025	21263	0.00262127	21263	0.00255523	21263	0.00127529	21263	0.00088
21264	0.000617757	21264	0.00584631	21264	0.00159414	21264	0.00246148	21264	0.00244793	21264	0.00125671	21264	0.000890159
21265	0.000589813	21265	0.00788508	21265	0.00184356	21265	0.00249382	21265	0.00231117	21265	0.00125258	21265	0.000914921
21266	0.000546542	21266	0.0105157	21266	0.00213543	21266	0.00267072	21266	0.00217126	21266	0.00127323	21266	0.000953016
21267	0.000507664	21267	0.0126964	21267	0.00232116	21267	0.00287046	21267	0.00205028	21267	0.00132829	21267	0.0010019
21268	0.000487383	21268	0.0128799	21268	0.00225218	21268	0.00294465	21268	0.00194404	21268	0.00141913	21268	0.00105397
21269	0.000491963	21269	0.0106161	21269	0.00194863	21269	0.0028229	21269	0.0018157	21269	0.00152787	21269	0.0011054
21270	0.000521589	21270	0.00741779	21270	0.00160051	21270	0.00257181	21270	0.00164422	21270	0.00162491	21270	0.00118413
21271	0.000571402	21271	0.00501904	21271	0.00136489	21271	0.00231501	21271	0.0014696	21271	0.0016841	21271	0.00135683
21272	0.000630374	21272	0.00380062	21272	0.00125133	21272	0.00209055	21272	0.00138439	21272	0.0016903	21272	0.00166603
21273	0.000682523	21273	0.00333853	21273	0.00119401	21273	0.0018794	21273	0.00147907	21273	0.00160014	21273	0.00203937
21274	0.000711776	21274	0.00326653	21274	0.0011505	21274	0.0017198	21274	0.00178203	21274	0.00141844	21274	0.00228127
21275	0.000710654	21275	0.00343925	21275	0.0011229	21275	0.00171942	21275	0.00222491	21275	0.00124226	21275	0.00222032
21276	0.000683832	21276	0.00381101	21276	0.00112821	21276	0.0020525	21276	0.00262992	21276	0.00111838	21276	0.00187556
21277	0.000643738	21277	0.00431637	21277	0.00116642	21277	0.0029903	21277	0.00278876	21277	0.00104611	21277	0.00143048
21278	0.000601963	21278	0.00480789	21278	0.00122373	21278	0.00474225	21278	0.00262255	21278	0.00102822	21278	0.00106159
21279	0.000563551	21279	0.00512288	21279	0.0012768	21279	0.00690127	21279	0.00224595	21279	0.00104886	21279	0.000827302
21280	0.000528411	21280	0.0051748	21280	0.0013097	21280	0.00826137	21280	0.00184725	21280	0.0010936	21280	0.000697778
21281	0.000495327	21281	0.00501904	21281	0.00132138	21281	0.00796081	21281	0.00154534	21281	0.00114935	21281	0.000626413
21282	0.000464393	21282	0.00478712	21282	0.00132562	21282	0.00645996	21282	0.00135493	21282	0.0012106	21282	0.00058381
21283	0.000437477	21283	0.00464174	21283	0.00135746	21283	0.00482214	21283	0.00124132	21283	0.00126979	21283	0.000558667
21284	0.000417196	21284	0.00468674	21284	0.00147845	21284	0.00366749	21284	0.001174	21284	0.00132072	21284	0.000551238
21285	0.000406542	21285	0.00505711	21285	0.00176714	21285	0.00311775	21285	0.0011477	21285	0.00136201	21285	0.00057181
21286	0.000409626	21286	0.00597785	21286	0.00226597	21286	0.00312536	21286	0.00121502	21286	0.00142257	21286	0.000655873
21287	0.000431308	21287	0.00767394	21287	0.00295054	21287	0.00361233	21287	0.00155796	21287	0.00160702	21287	0.000896508
21288	0.000483645	21288	0.0100623	21288	0.00377839	21288	0.00437512	21288	0.00244267	21288	0.00208878	21288	0.00141397
21289	0.000591963	21289	0.0124472	21289	0.00465506	21289	0.00499715	21289	0.00372712	21289	0.0028245	21289	0.0021181
21290	0.000791963	21290	0.0138318	21290	0.0053131	21290	0.00506372	21290	0.00450452	21290	0.00329387	21290	0.00258667
21291	0.00112991	21291	0.013766	21291	0.00545532	21291	0.00454251	21291	0.00412582	21291	0.00301858	21291	0.00254286
21292	0.00163738	21292	0.0126861	21292	0.00506899	21292	0.00382347	21292	0.00324847	21292	0.00224983	21292	0.00228
21293	0.00226075	21293	0.0113396	21293	0.00442369	21293	0.00330226	21293	0.00297286	21293	0.00158981	21293	0.00223556
21294	0.00281028	21294	0.0102111	21294	0.00381978	21294	0.00313297	21294	0.00368189	21294	0.00126497	21294	0.00245079
21295	0.00302991	21295	0.00943579	21295	0.0034048	21295	0.00329275	21295	0.00505575	21295	0.00115279	21295	0.00264952
21296	0.00279626	21296	0.00893389	21296	0.00315432	21296	0.00365798	21296	0.00638439	21296	0.0011053	21296	0.00258032
21297	0.00223645	21297	0.00853929	21297	0.00295479	21297	0.00405935	21297	0.00687461	21297	0.00105506	21297	0.00220381
21298	0.00160561	21298	0.00812738	21298	0.00272129	21298	0.00434468	21298	0.00621187	21298	0.000983482	21298	0.0016654
21299	0.00108879	21299	0.00764624	21299	0.0024464	21299	0.00441887	21299	0.00481065	21299	0.000894701	21299	0.00114921
21300	0.000734393	21300	0.00705781	21300	0.00216196	21300	0.00424577	21300	0.00336524	21300	0.000803854	21300	0.000758095
21301	0.000511402	21301	0.00637245	21301	0.00191573	21301	0.00386152	21301	0.00228803	21301	0.000728837	21301	0.000504952
21302	0.000374579	21302	0.00571132	21302	0.00173636	21302	0.00338786	21302	0.00161372	21302	0.000686373	21302	0.000358222
21303	0.000290748	21303	0.00520249	21303	0.00162386	21303	0.00292943	21303	0.00122449	21303	0.000689608	21303	0.000283175
21304	0.00024028	21304	0.00489443	21304	0.00155381	21304	0.00254518	21304	0.00102409	21304	0.000755678	21304	0.000256
21305	0.000212523	21305	0.00479058	21305	0.00150817	21305	0.00224843	21305	0.000973701	21305	0.000911218	21305	0.000266286
21306	0.000202991	21306	0.00489443	21306	0.00147633	21306	0.00204679	21306	0.00106564	21306	0.00119546	21306	0.00031327
21307	0.000211682	21307	0.00519557	21307	0.00144768	21307	0.00193647	21307	0.00126236	21307	0.001649	21307	0.000395556
21308	0.000243551	21308	0.00570093	21308	0.00141796	21308	0.00190413	21308	0.00146644	21308	0.0022808	21308	0.000498984
21309	0.00031	21309	0.00647975	21309	0.00140416	21309	0.00193456	21309	0.00156322	21309	0.00303992	21309	0.000597524
21310	0.000431215	21310	0.00752163	21310	0.00143812	21310	0.00201255	21310	0.00153272	21310	0.00381555	21310	0.000675556
21311	0.000634019	21311	0.0084839	21311	0.00154107	21311	0.00212859	21311	0.00146539	21311	0.00445286	21311	0.00075746
21312	0.000940187	21312	0.00889927	21312	0.00170558	21312	0.0023074	21312	0.00151694	21312	0.0048011	21312	0.00092381
21313	0.00134579	21313	0.0087262	21313	0.0018945	21313	0.00257181	21313	0.00187566	21313	0.00477701	21313	0.00132698
21314	0.00179907	21314	0.0084216	21314	0.00207387	21314	0.00293133	21314	0.00276457	21314	0.00440262	21314	0.00215492
21315	0.00219813	21315	0.00849775	21315	0.00223307	21315	0.00335553	21315	0.00430781	21315	0.00380041	21315	0.00345143
21316	0.00241776	21316	0.00904811	21316	0.00238166	21316	0.00373787	21316	0.00623291	21316	0.00312182	21316	0.00484127
21317	0.00237477	21317	0.00955002	21317	0.002526	21317	0.00389386	21317	0.00779297	21317	0.00248933	21317	0.00558413
21318	0.00208692	21318	0.00937695	21318	0.00265549	21318	0.00370934	21318	0.00825689	21318	0.00196559	21318	0.00519873
21319	0.00166542	21319	0.00858082	21319	0.00274995	21319	0.00326612	21319	0.00749001	21319	0.00156917	21319	0.00396444
21320	0.00123925	21320	0.0077397	21320	0.00278816	21320	0.00276964	21320	0.00592784	21320	0.00129112	21320	0.0025981
21321	0.000883645	21321	0.0072378	21321	0.00274782	21321	0.00237398	21321	0.00417421	21321	0.00111356	21321	0.00158857
21322	0.000620935	21322	0.00701973	21322	0.00262895	21322	0.00211908	21322	0.00271513	21322	0.00101789	21322	0.00100254
21323	0.000442804	21323	0.00683974	21323	0.00245171	21323	0.00199734	21323	0.00176099	21323	0.000986924	21323	0.000704762
21324	0.000332617	21324	0.00651783	21324	0.00223519	21324	0.00198402	21324	0.00124658	21324	0.00100895	21324	0.000564127
21325	0.000272897	21325	0.00601246	21325	0.00199427	21325	0.00204299	21325	0.000993899	21325	0.00107502	21325	0.000502984
21326	0.000249533	21326	0.00541018	21326	0.00174698	21326	0.00212669	21326	0.000867978	21326	0.00117343	21326	0.000484762
21327	0.000252991	21327	0.00484943	21327	0.00153364	21327	0.00219517	21327	0.00080223	21327	0.0012808	21327	0.000493206
21328	0.000277477	21328	0.00441675	21328	0.00138187	21328	0.00223321	21328	0.000772985	21328	0.00136683	21328	0.000521587
21329	0.000318598	21329	0.0040983	21329	0.00128954	21329	0.00228267	21329	0.000774143	21329	0.00139849	21329	0.000567937
21330	0.000370748	21330	0.00385947	21330	0.00123965	21330	0.00244436	21330	0.000803493	21330	0.00136683	21330	0.000631238
21331	0.000426542	21331	0.00372793	21331	0.00121524	21331	0.00283622	21331	0.000854934	21331	0.00128975	21331	0.000707937
21332	0.000478598	21332	0.00375562	21332	0.00120463	21332	0.00355526	21332	0.000914791	21332	0.0011989	21332	0.000787937
21333	0.000521869	21333	0.00397369	21333	0.0011972	21333	0.004533	21333	0.000965916	21333	0.00111218	21333	0.000857778
21334	0.000555607	21334	0.00431983	21334	0.00119508	21334	0.00541183	21334	0.000999579	21334	0.00102478	21334	0.000904762
21335	0.00058215	21335	0.00466944	21335	0.00119401	21335	0.00571048	21335	0.00103145	21335	0.0009298	21335	0.000926349
21336	0.000605981	21336	0.00489443	21336	0.00119401	21336	0.00526346	21336	0.00111719	21336	0.000834136	21336	0.000930159
21337	0.000631776	21337	0.00497058	21337	0.0012025	21337	0.00441126	21337	0.00136335	21337	0.000753613	21337	0.000928889
21338	0.000663271	21338	0.00495327	21338	0.00122585	21338	0.00363135	21338	0.00191353	21338	0.000700619	21338	0.000933968
21339	0.000702336	21339	0.00489443	21339	0.00125451	21339	0.0031653	21339	0.00281822	21339	0.000681005	21339	0.00095619
21340	0.000748037	21340	0.00481828	21340	0.00126831	21340	0.00300742	21340	0.00384915	21340	0.000695114	21340	0.00100063
21341	0.000795794	21341	0.00474213	21341	0.00125239	21341	0.00303595	21341	0.00453608	21341	0.000739849	21341	0.0010654
21342	0.000837944	21342	0.00469367	21342	0.00120887	21342	0.00309873	21342	0.00454871	21342	0.000805919	21342	0.00114159
21343	0.00086486	21343	0.00470059	21343	0.0011505	21343	0.00306639	21343	0.00399748	21343	0.000880936	21343	0.00122032
21344	0.000869252	21344	0.00473866	21344	0.00109	21344	0.00289519	21344	0.00325899	21344	0.000960771	21344	0.0012927
21345	0.00085028	21345	0.00472828	21345	0.00102791	21345	0.00262697	21345	0.00261098	21345	0.00107915	21345	0.00135746
21346	0.000816355	21346	0.00463482	21346	0.000969221	21346	0.00233784	21346	0.00212813	21346	0.00132347	21346	0.00141143
21347	0.000782243	21347	0.00447214	21347	0.000929845	21347	0.00208294	21347	0.00178098	21347	0.00181142	21347	0.00145079
21348	0.000761028	21348	0.00425753	21348	0.000921036	21348	0.00190413	21348	0.0015243	21348	0.00258362	21348	0.00146476
21349	0.000753738	21349	0.00399792	21349	0.000943006	21349	0.00183184	21349	0.00132653	21349	0.00340674	21349	0.00144063
21350	0.000744112	21350	0.00377293	21350	0.000993844	21350	0.00189633	21350	0.00116242	21350	0.00377839	21350	0.00136127
21351	0.000703084	21351	0.0037037	21351	0.00106771	21351	0.00210957	21351	0.00101441	21351	0.00336683	21351	0.00121143
21352	0.000611589	21352	0.00384908	21352	0.00114201	21352	0.00243104	21352	0.000873448	21352	0.00240743	21352	0.000993016
21353	0.000483084	21353	0.00416407	21353	0.00118552	21353	0.00278296	21353	0.000746476	21353	0.00144322	21353	0.000741587
21354	0.000353271	21354	0.00450675	21354	0.0011834	21354	0.00312345	21354	0.000646013	21354	0.000800413	21354	0.00051219
21355	0.000250187	21355	0.00472828	21355	0.00114519	21355	0.00347727	21355	0.000580055	21355	0.000467447	21355	0.000346159
21356	0.000180654	21356	0.00472828	21356	0.00108788	21356	0.0038501	21356	0.000547023	21356	0.000314797	21356	0.00024819
21357	0.000139065	21357	0.00448252	21357	0.00102346	21357	0.00410881	21357	0.000539133	21357	0.000244735	21357	0.00019981
21358	0.000118131	21358	0.00407407	21358	0.000961049	21358	0.00405935	21358	0.000548496	21358	0.000212595	21358	0.000180698
21359	0.000113832	21359	0.00364486	21359	0.000917003	21359	0.00364276	21359	0.000571744	21359	0.000204061	21359	0.000178984
21360	0.000126168	21360	0.00335756	21360	0.000917109	21360	0.00301122	21360	0.000614664	21360	0.000218926	21360	0.000192317
21361	0.000160467	21361	0.0033541	21361	0.00102239	21361	0.00241583	21361	0.000696297	21361	0.000266896	21361	0.000228381
21362	0.000230467	21362	0.00376601	21362	0.00135958	21362	0.0020525	21362	0.000858616	21362	0.000374123	21362	0.00030946
21363	0.000364766	21363	0.00474905	21363	0.00210783	21363	0.00200875	21363	0.00118557	21363	0.000604061	21363	0.000488444
21364	0.00061972	21364	0.00646937	21364	0.00333369	21364	0.00238539	21364	0.00183463	21364	0.00110323	21364	0.00088254
21365	0.0010972	21365	0.00900658	21365	0.00477818	21365	0.00346586	21365	0.00306017	21365	0.00216242	21365	0.00172571
21366	0.00194112	21366	0.0122776	21366	0.00594884	21366	0.00593304	21366	0.00512729	21366	0.00417756	21366	0.00338984
21367	0.00319065	21367	0.0157805	21367	0.00653683	21367	0.0107837	21367	0.00802756	21367	0.00728837	21367	0.00620571
21368	0.00450654	21368	0.0183489	21368	0.00653471	21368	0.0177192	21368	0.0111403	21368	0.0107846	21368	0.00995556
21369	0.00520467	21369	0.0186293	21369	0.00600934	21369	0.0229979	21369	0.0132969	21369	0.0130626	21369	0.0134032
21370	0.00488037	21370	0.0164036	21370	0.0050658	21370	0.0222941	21370	0.0135914	21370	0.0128217	21370	0.0147429
21371	0.0038028	21371	0.0128972	21371	0.00396837	21371	0.0164961	21371	0.0120766	21371	0.0103097	21371	0.0130857
21372	0.00255234	21372	0.00959155	21372	0.00301422	21372	0.010253	21372	0.00963497	21372	0.00699243	21372	0.00940952
21373	0.00153925	21373	0.0072378	21373	0.00232859	21373	0.00622218	21373	0.00720703	21373	0.00420716	21373	0.00563556
21374	0.000880561	21374	0.00586362	21374	0.0018807	21374	0.00417539	21374	0.0052388	21374	0.00239367	21374	0.00299492
21375	0.000510654	21375	0.00516096	21375	0.00159839	21375	0.00322808	21375	0.00373764	21375	0.00138128	21375	0.00153841
21376	0.00032	21376	0.00485635	21376	0.00143176	21376	0.00285524	21376	0.00258784	21376	0.00085616	21376	0.000826667
21377	0.000226916	21377	0.00479405	21377	0.00136277	21377	0.00286475	21377	0.00171997	21377	0.000589126	21377	0.000487492
21378	0.000186822	21378	0.0048875	21378	0.00138081	21378	0.00321096	21378	0.00111403	21378	0.000456641	21378	0.000322984
21379	0.000179626	21379	0.00507788	21379	0.00145404	21379	0.00384059	21379	0.000740059	21379	0.000401239	21379	0.000242794
21380	0.000199626	21380	0.00533749	21380	0.00153364	21380	0.00456724	21380	0.000536608	21380	0.000400275	21380	0.000207746
21381	0.000249159	21381	0.00565247	21381	0.00156867	21381	0.00507133	21381	0.000442773	21381	0.00045203	21381	0.000203111
21382	0.000334953	21382	0.00600208	21382	0.00153471	21382	0.00508465	21382	0.000417421	21382	0.000568892	21382	0.000228698
21383	0.000459439	21383	0.00627207	21383	0.00144449	21383	0.00459578	21383	0.000439827	21383	0.000767378	21383	0.000297778
21384	0.000608505	21384	0.0063136	21384	0.00132668	21384	0.00385962	21384	0.000503051	21384	0.00104198	21384	0.000437016
21385	0.000750093	21385	0.00604361	21385	0.001211	21385	0.00316721	21385	0.000607406	21385	0.00132829	21385	0.00067746
21386	0.000850841	21386	0.00553133	21386	0.00111335	21386	0.00265551	21386	0.000757206	21386	0.00151067	21386	0.0010273
21387	0.000896075	21387	0.00492558	21387	0.00103768	21387	0.00233974	21387	0.000959499	21387	0.00150929	21387	0.00143683
21388	0.000890561	21388	0.00438214	21388	0.000982382	21388	0.00219897	21388	0.00122239	21388	0.00135857	21388	0.0018127
21389	0.000849533	21389	0.00401177	21389	0.000953089	21389	0.0022256	21389	0.00155376	21389	0.0011693	21389	0.00207429
21390	0.000791589	21390	0.00387331	21390	0.000954256	21390	0.00242153	21390	0.00196087	21390	0.00102546	21390	0.00220762
21391	0.000732804	21391	0.00394946	21391	0.000983974	21391	0.00276584	21391	0.0024595	21391	0.000939436	21391	0.00224
21392	0.000682056	21392	0.00419176	21392	0.00103853	21392	0.00317291	21392	0.00305912	21392	0.00088713	21392	0.00219746
21393	0.000638037	21393	0.00450329	21393	0.00111229	21393	0.00347156	21393	0.00371344	21393	0.000848589	21393	0.00208889
21394	0.000594393	21394	0.00477674	21394	0.00118977	21394	0.00349249	21394	0.00426573	21394	0.00081693	21394	0.00192254
21395	0.000548224	21395	0.00491173	21395	0.0012492	21395	0.00321096	21395	0.00450137	21395	0.000788713	21395	0.00171556
21396	0.00050486	21396	0.00485635	21396	0.00126406	21396	0.00279247	21396	0.00431412	21396	0.00076256	21396	0.00149587
21397	0.000475514	21397	0.00460713	21397	0.00122055	21397	0.00242153	21397	0.00380497	21397	0.000740537	21397	0.00129397
21398	0.000470467	21398	0.00426445	21398	0.00113033	21398	0.00217615	21398	0.00319482	21398	0.000732966	21398	0.00114159
21399	0.000494206	21399	0.00397715	21399	0.00102951	21399	0.0020544	21399	0.00265517	21399	0.000768066	21399	0.00106349
21400	0.000543178	21400	0.00385601	21400	0.000947463	21400	0.0020525	21400	0.00224174	21400	0.000909153	21400	0.00106984
21401	0.000604486	21401	0.00390793	21401	0.000896413	21401	0.00220278	21401	0.00191774	21401	0.00124845	21401	0.0011346
21402	0.000658318	21402	0.00406715	21402	0.000883889	21402	0.002568	21402	0.00162739	21402	0.00184515	21402	0.00119238
21403	0.000686729	21403	0.00427137	21403	0.00092284	21403	0.00322617	21403	0.00135178	21403	0.00255609	21403	0.00117206
21404	0.000685701	21404	0.00449983	21404	0.00102462	21404	0.00422484	21404	0.00112245	21404	0.00296765	21404	0.00105206
21405	0.000666916	21405	0.00476289	21405	0.00119083	21405	0.00541944	21405	0.000974963	21405	0.00273434	21405	0.00087746
21406	0.000643271	21406	0.00504327	21406	0.00139992	21406	0.00629827	21406	0.00091721	21406	0.0020117	21406	0.000714286
21407	0.000613458	21407	0.00525787	21407	0.00158883	21407	0.00634582	21407	0.000932569	21407	0.00128699	21407	0.000607365
21408	0.000563551	21408	0.00532364	21408	0.00167905	21408	0.00564961	21408	0.00100063	21408	0.000849966	21408	0.000566921
21409	0.000487196	21409	0.00520942	21409	0.00163129	21409	0.00474415	21409	0.00110772	21409	0.000673572	21409	0.000585651
21410	0.000400093	21410	0.00499481	21410	0.00148907	21410	0.00398136	21410	0.00124658	21410	0.000635994	21410	0.000652063
21411	0.000328598	21411	0.00481828	21411	0.00133411	21411	0.00340689	21411	0.00141384	21411	0.000656228	21411	0.000753651
21412	0.000289159	21412	0.00480789	21412	0.00123859	21412	0.00301122	21412	0.0016053	21412	0.000697178	21412	0.000876825
21413	0.000282243	21413	0.00505365	21413	0.00124708	21413	0.00283241	21413	0.00180938	21413	0.000743978	21413	0.00100635
21414	0.000302243	21414	0.00556594	21414	0.00139249	21414	0.00291421	21414	0.00201241	21414	0.000790089	21414	0.00112508
21415	0.000346262	21415	0.00630668	21415	0.00172469	21415	0.00328514	21415	0.00219125	21415	0.000837577	21415	0.00122222
21416	0.000417103	21416	0.00720665	21416	0.00235406	21416	0.00391288	21416	0.00232695	21416	0.000896077	21416	0.00130667
21417	0.000524953	21417	0.00828314	21417	0.0034568	21417	0.00467187	21417	0.0024311	21417	0.00100344	21417	0.00142476
21418	0.00069	21418	0.00976809	21418	0.00514116	21418	0.00541754	21418	0.00259836	21418	0.00128217	21418	0.00168254
21419	0.000942991	21419	0.0119834	21419	0.00715665	21419	0.00610234	21419	0.00308332	21419	0.0020585	21419	0.00224698
21420	0.00129346	21420	0.0148979	21420	0.00881978	21420	0.00672437	21420	0.0042268	21420	0.00385547	21420	0.00326413
21421	0.0016514	21421	0.0177397	21421	0.00945447	21421	0.00719041	21421	0.00597412	21421	0.00672333	21421	0.00455873
21422	0.00180935	21422	0.0193077	21422	0.00890363	21422	0.00738634	21422	0.00736377	21422	0.00929112	21422	0.00540825
21423	0.00163084	21423	0.0189997	21423	0.00757376	21423	0.00730074	21423	0.00721755	21423	0.00962836	21423	0.00509206
21424	0.00121963	21424	0.017269	21424	0.00607196	21424	0.00697736	21424	0.00557543	21424	0.00761872	21424	0.00379556
21425	0.000813738	21425	0.0151125	21425	0.00485247	21425	0.00643903	21425	0.00361877	21425	0.00498348	21425	0.00239556
21426	0.00055729	21426	0.0133091	21426	0.00406708	21426	0.0058094	21426	0.00225121	21426	0.0030702	21426	0.00146222
21427	0.000464673	21427	0.0120699	21427	0.00360645	21427	0.00529199	21427	0.00153692	21427	0.00199587	21427	0.000972063
21428	0.000505047	21428	0.011208	21428	0.00327956	21428	0.00501427	21428	0.00120135	21428	0.0014033	21428	0.00071619
21429	0.000627944	21429	0.0104465	21429	0.00296752	21429	0.0049553	21429	0.00102861	21429	0.00103648	21429	0.000561206
21430	0.000740654	21430	0.00962271	21430	0.00266292	21430	0.00499524	21430	0.000918788	21430	0.000782519	21430	0.000458222
21431	0.000744206	21431	0.00874351	21431	0.00240076	21431	0.00498764	21431	0.000828319	21431	0.000601239	21431	0.000390159
21432	0.000621869	21432	0.00799238	21432	0.00221715	21432	0.00480122	21432	0.000743215	21432	0.00047371	21432	0.000348317
21433	0.000449907	21433	0.0076324	21433	0.00212694	21433	0.00440746	21433	0.000669051	21433	0.000389745	21433	0.000327746
21434	0.000312617	21434	0.00780547	21434	0.00210889	21434	0.00386913	21434	0.000620766	21434	0.00034329	21434	0.00032819
21435	0.000241589	21435	0.00838352	21435	0.00212163	21435	0.00330226	21435	0.000612876	21435	0.00033214	21435	0.000355238
21436	0.000228411	21436	0.00895466	21436	0.00213224	21436	0.00280768	21436	0.000656954	21436	0.000358156	21436	0.000420381
21437	0.000259439	21437	0.00903773	21437	0.00212588	21437	0.00244436	21437	0.000766884	21437	0.000427736	21437	0.00054273
21438	0.000330467	21438	0.00852198	21438	0.00210465	21438	0.00222941	21438	0.000965916	21438	0.000552237	21438	0.000753016
21439	0.000444766	21439	0.00772932	21439	0.00208024	21439	0.00217424	21439	0.00129182	21439	0.000748796	21439	0.00110476
21440	0.000602804	21440	0.00697127	21440	0.00204946	21440	0.00229028	21440	0.00179045	21440	0.00103648	21440	0.00167175
21441	0.000790187	21441	0.0063586	21441	0.00199427	21441	0.00255279	21441	0.00249842	21441	0.00142464	21441	0.00249397
21442	0.000971963	21442	0.00592939	21442	0.00190936	21442	0.00287997	21442	0.00341995	21442	0.00188782	21442	0.00345333
21443	0.00110187	21443	0.00571132	21443	0.0018149	21443	0.00313867	21443	0.00451294	21443	0.00236545	21443	0.00423429
21444	0.00114486	21444	0.0057044	21444	0.00175016	21444	0.003249	21444	0.00568588	21444	0.00277839	21444	0.00451238
21445	0.00109346	21445	0.00592939	21445	0.00175547	21445	0.00326802	21445	0.00674942	21445	0.00307846	21445	0.00420889
21446	0.00097757	21446	0.00641745	21446	0.00184886	21446	0.00332129	21446	0.00740269	21446	0.00326084	21446	0.0035327
21447	0.000843925	21447	0.00715472	21447	0.00199745	21447	0.00348868	21447	0.00736587	21447	0.00333999	21447	0.00279302
21448	0.000733271	21448	0.00799585	21448	0.00210253	21448	0.00371885	21448	0.00660846	21448	0.00331659	21448	0.00219365
21449	0.000658785	21449	0.00864659	21449	0.00207705	21449	0.00386913	21449	0.00540711	21449	0.00317343	21449	0.00178159
21450	0.000609159	21450	0.00886812	21450	0.00194863	21450	0.0038425	21450	0.00414896	21450	0.00290434	21450	0.00151619
21451	0.000566636	21451	0.00862236	21451	0.00180853	21451	0.00363896	21451	0.0030991	21451	0.00254508	21451	0.00135048
21452	0.000522243	21452	0.00807892	21452	0.00170877	21452	0.0033327	21452	0.00233537	21452	0.00216999	21452	0.00125651
21453	0.000479252	21453	0.00741433	21453	0.00163978	21453	0.00300552	21453	0.00181464	21453	0.00184652	21453	0.0012146
21454	0.00044514	21454	0.00671513	21454	0.00157928	21454	0.00271448	21454	0.00146434	21454	0.00160151	21454	0.0012019
21455	0.000425514	21455	0.00602285	21455	0.00152515	21455	0.0024748	21455	0.00122975	21455	0.00141776	21455	0.00119175
21456	0.000421121	21456	0.00541018	21456	0.00148907	21456	0.00227887	21456	0.00107406	21456	0.00126222	21456	0.00116698
21457	0.000429626	21457	0.0049775	21457	0.00147739	21457	0.00212479	21457	0.000978961	21457	0.00111906	21457	0.00112952
21458	0.00044729	21458	0.00478712	21458	0.00148801	21458	0.00200875	21458	0.000938565	21458	0.000995871	21458	0.00108952
21459	0.000469813	21459	0.00483558	21459	0.00150074	21459	0.00193076	21459	0.000954345	21459	0.000902959	21459	0.00105524
21460	0.00049271	21460	0.00504327	21460	0.0014965	21460	0.00190413	21460	0.00103335	21460	0.000842395	21460	0.00103365
21461	0.000511963	21461	0.00529249	21461	0.00146678	21461	0.00194978	21461	0.00118977	21461	0.000808672	21461	0.00103111
21462	0.000526262	21462	0.00551402	21462	0.00142433	21462	0.00208484	21462	0.00145066	21462	0.00079766	21462	0.00105079
21463	0.000536916	21463	0.00571478	21463	0.00140204	21463	0.00236447	21463	0.00186514	21463	0.000807983	21463	0.00109143
21464	0.000545888	21464	0.00589131	21464	0.00142114	21464	0.00287617	21464	0.00247212	21464	0.000836889	21464	0.0011473
21465	0.000554673	21465	0.00597439	21465	0.00148164	21465	0.00362754	21465	0.00322112	21465	0.000880936	21465	0.00121079
21466	0.000563271	21466	0.00591208	21466	0.00156018	21466	0.00434278	21466	0.00393225	21466	0.000933242	21466	0.00127111
21467	0.000571682	21467	0.00573555	21467	0.00163129	21467	0.00456724	21467	0.00440143	21467	0.000989677	21467	0.00131937
21468	0.000580654	21468	0.00552094	21468	0.00168754	21468	0.00413354	21468	0.00451925	21468	0.00105093	21468	0.00135175
21469	0.000590748	21469	0.00538249	21469	0.0017353	21469	0.00338025	21469	0.00429729	21469	0.00112457	21469	0.00136952
21470	0.00060215	21470	0.00538941	21470	0.00177669	21470	0.00272779	21470	0.00383337	21470	0.00123331	21470	0.00137841
21471	0.000613178	21471	0.00552094	21471	0.00180004	21471	0.00232642	21471	0.00328109	21471	0.00141776	21471	0.00138222
21472	0.000620374	21472	0.00571478	21472	0.0018011	21472	0.00214191	21472	0.00277193	21472	0.00173434	21472	0.0013746
21473	0.000619907	21473	0.00592246	21473	0.00178943	21473	0.00212859	21473	0.00236587	21473	0.00223813	21473	0.00133968
21474	0.000608411	21474	0.00613015	21474	0.00177351	21474	0.00225224	21474	0.00205975	21474	0.00292154	21474	0.00126984
21475	0.000584299	21475	0.00632399	21475	0.00173742	21475	0.00245387	21475	0.00183147	21475	0.0036022	21475	0.00117333
21476	0.000549439	21476	0.00642783	21476	0.00166207	21476	0.00261366	21476	0.00166421	21476	0.00393187	21476	0.00106984
21477	0.000508505	21477	0.00629976	21477	0.00154638	21477	0.00260415	21477	0.00155586	21477	0.00366483	21477	0.000983492
21478	0.000468318	21478	0.00589477	21478	0.00139673	21478	0.00238349	21478	0.00150747	21478	0.00292842	21478	0.000929524
21479	0.000435794	21479	0.00534095	21479	0.00123753	21479	0.0020544	21479	0.00152009	21479	0.00209773	21479	0.000914921
21480	0.000416916	21480	0.00485635	21480	0.0011229	21480	0.00176926	21480	0.00159373	21480	0.00145492	21480	0.000932698
21481	0.000416262	21481	0.00461405	21481	0.00110805	21481	0.00163097	21481	0.00171681	21481	0.00106607	21481	0.000965079
21482	0.000436729	21482	0.0046729	21482	0.00122161	21482	0.00168708	21482	0.00187671	21482	0.000873365	21482	0.000985397
21483	0.000478037	21483	0.00500173	21483	0.00145935	21483	0.001965	21483	0.0020566	21483	0.000801101	21483	0.000975873
21484	0.00053271	21484	0.00546556	21484	0.00176608	21484	0.00249952	21484	0.00224069	21484	0.000802478	21484	0.000942222
21485	0.000582617	21485	0.00586708	21485	0.00203354	21485	0.00326612	21485	0.00241321	21485	0.000857536	21485	0.000911111
21486	0.000603364	21486	0.00600554	21486	0.00215665	21486	0.00407267	21486	0.00255733	21486	0.000966965	21486	0.000909841
21487	0.000580935	21487	0.00576324	21487	0.00213331	21487	0.00458436	21487	0.00266674	21487	0.00114453	21487	0.000951111
21488	0.000526075	21488	0.00522672	21488	0.00208024	21488	0.00460719	21488	0.00274669	21488	0.00140537	21488	0.00102667
21489	0.000466449	21489	0.0046729	21489	0.00215878	21489	0.00428571	21489	0.0028077	21489	0.00174673	21489	0.00111365
21490	0.000423551	21490	0.0043406	21490	0.00245065	21490	0.00389576	21490	0.00284873	21490	0.00212044	21490	0.00118476
21491	0.000401308	21491	0.00425753	21491	0.00286669	21491	0.00360091	21491	0.00285293	21491	0.00243014	21491	0.00122032
21492	0.000393364	21492	0.0043233	21492	0.00314158	21492	0.00345064	21492	0.00279718	21492	0.00258087	21492	0.00121524
21493	0.00039243	21493	0.00446867	21493	0.00305561	21493	0.00347346	21493	0.00266674	21493	0.00254714	21493	0.00117905
21494	0.000393832	21494	0.00478366	21494	0.00268733	21494	0.00366369	21494	0.00247212	21494	0.00238266	21494	0.00112508
21495	0.000394953	21495	0.00545864	21495	0.00229994	21495	0.00397565	21495	0.00224385	21495	0.0021755	21495	0.00106603
21496	0.000395888	21496	0.00652129	21496	0.0020484	21496	0.00433327	21496	0.00201452	21496	0.00198624	21496	0.00100698
21497	0.000398879	21497	0.00761855	21497	0.00192104	21497	0.00464143	21497	0.00180728	21497	0.00183276	21497	0.000947937
21498	0.000407944	21498	0.00813084	21498	0.00184568	21498	0.00480312	21498	0.00162739	21498	0.0016958	21498	0.000889524
21499	0.000426822	21499	0.0077224	21499	0.00178094	21499	0.00476317	21499	0.00147696	21499	0.00154577	21499	0.000838095
21500	0.000457103	21500	0.00670474	21500	0.00171832	21500	0.00453491	21500	0.00135073	21500	0.00137096	21500	0.000815873
21501	0.000498879	21501	0.00566632	21501	0.00167374	21501	0.0041868	21501	0.00124869	21501	0.00118582	21501	0.000859683
21502	0.000555888	21502	0.00496366	21502	0.00166631	21502	0.00381967	21502	0.0011761	21502	0.00101789	21502	0.00100635
21503	0.000649813	21503	0.00463482	21503	0.00171726	21503	0.00353624	21503	0.00115716	21503	0.000888507	21503	0.0012546
21504	0.000834673	21504	0.0046279	21504	0.00183188	21504	0.00334601	21504	0.00123501	21504	0.000805919	21504	0.00152127
21505	0.00115794	21505	0.0048702	21505	0.00197941	21505	0.0031615	21505	0.00146644	21505	0.000769443	21505	0.00166984
21506	0.00153738	21506	0.00521634	21506	0.00208979	21506	0.00292753	21506	0.00186935	21506	0.000770131	21506	0.00161714
21507	0.00173271	21507	0.00547594	21507	0.00209297	21507	0.00266692	21507	0.00233958	21507	0.000801101	21507	0.00141016
21508	0.00157196	21508	0.0055244	21508	0.00196455	21508	0.00243104	21508	0.00265727	21508	0.000859601	21508	0.0011727
21509	0.00116542	21509	0.00538595	21509	0.00174167	21509	0.00225033	21509	0.00266042	21509	0.000950447	21509	0.001
21510	0.000765514	21510	0.00517134	21510	0.00149968	21510	0.00213239	21510	0.00241216	21510	0.00109222	21510	0.00092254
21511	0.000509252	21511	0.00498442	21511	0.00131395	21511	0.00206962	21511	0.00214707	21511	0.00131039	21511	0.000931429
21512	0.000387477	21512	0.00490135	21512	0.00122798	21512	0.00206201	21512	0.00205239	21512	0.00163317	21512	0.00101587
21513	0.000346542	21513	0.00494981	21513	0.00125027	21513	0.00211718	21513	0.00218388	21513	0.00206745	21513	0.0011727
21514	0.000346262	21514	0.00511942	21514	0.0013564	21514	0.00229979	21514	0.00249737	21514	0.0025733	21514	0.00139238
21515	0.000363271	21515	0.00536172	21515	0.00152409	21515	0.00275442	21515	0.00288975	21515	0.00304955	21515	0.00164254
21516	0.000383458	21516	0.00560055	21516	0.00173212	21516	0.00361423	21516	0.00322638	21516	0.00335926	21516	0.0018673
21517	0.000399907	21517	0.0057217	21517	0.00191255	21517	0.00466045	21517	0.00340417	21517	0.0034095	21517	0.00200762
21518	0.00041271	21518	0.0056594	21518	0.00199108	21518	0.00521971	21518	0.00341574	21518	0.00322505	21518	0.00204952
21519	0.000429907	21519	0.00552094	21519	0.0019688	21519	0.00493057	21519	0.00333789	21519	0.00294219	21519	0.00202921
21520	0.000465421	21520	0.00554863	21520	0.00189238	21520	0.00422294	21520	0.00322428	21520	0.00269511	21520	0.00198159
21521	0.000533084	21521	0.00582555	21521	0.001782	21521	0.00361042	21521	0.00303913	21521	0.00249621	21521	0.00189143
21522	0.000636822	21522	0.006054	21522	0.0016228	21522	0.0031653	21522	0.00271092	21522	0.00224914	21522	0.00171429
21523	0.000763551	21523	0.00588785	21523	0.00142857	21523	0.00278296	21523	0.00225121	21523	0.00188231	21523	0.00144571
21524	0.000889159	21524	0.00536518	21524	0.001263	21524	0.00245577	21524	0.00178414	21524	0.00144047	21524	0.00114667
21525	0.000994393	21525	0.00483212	21525	0.00118234	21525	0.00226555	21525	0.00147381	21525	0.00103028	21525	0.000896508
21526	0.00106542	21526	0.00456906	21526	0.00120144	21526	0.00228457	21526	0.0014433	21526	0.000728837	21526	0.000735873
21527	0.00107664	21527	0.00463828	21527	0.00130333	21527	0.0024805	21527	0.00171681	21527	0.000544184	21527	0.000661587
21528	0.00100374	21528	0.00496366	21528	0.00145935	21528	0.00274491	21528	0.00215864	21528	0.000447006	21528	0.000647619
21529	0.000854299	21529	0.00543094	21529	0.00163978	21529	0.00298269	21529	0.00249211	21529	0.000407502	21529	0.000667937
21530	0.000678224	21530	0.00599515	21530	0.00185205	21530	0.00321666	21530	0.00248685	21530	0.000410186	21530	0.000701587
21531	0.000531682	21531	0.00677743	21531	0.00213118	21531	0.00360662	21531	0.00215864	21531	0.000456917	21531	0.000732698
21532	0.000441402	21532	0.00790585	21532	0.00247081	21532	0.00440365	21532	0.00171681	21532	0.000569167	21532	0.000753651
21533	0.000402243	21533	0.00924195	21533	0.00277648	21533	0.00571238	21533	0.00135073	21533	0.000794907	21533	0.000760635
21534	0.000396729	21534	0.0101696	21534	0.00290172	21534	0.00688415	21534	0.0011214	21534	0.00120372	21534	0.00075619
21535	0.000409533	21535	0.0100173	21535	0.00275844	21535	0.00677383	21535	0.000999158	21535	0.00183414	21535	0.000743492
21536	0.000431589	21536	0.00882312	21536	0.00240925	21536	0.00528819	21536	0.00093867	21536	0.00257605	21536	0.000726349
21537	0.000457944	21537	0.00734164	21537	0.00202186	21537	0.00360662	21537	0.000905639	21537	0.00312801	21537	0.000708571
21538	0.000486822	21538	0.00619245	21538	0.00173105	21538	0.00259654	21538	0.000884284	21538	0.00318307	21538	0.000692698
21539	0.00052028	21539	0.00553479	21539	0.00157822	21539	0.00229599	21539	0.000876604	21539	0.0027137	21539	0.000683175
21540	0.000568692	21540	0.00544479	21540	0.00156655	21540	0.00260224	21540	0.000900379	21540	0.00200413	21540	0.000688889
21541	0.00066028	21541	0.00622015	21541	0.0017162	21541	0.00377021	21541	0.000993583	21541	0.00139917	21541	0.000730159
21542	0.000847009	21542	0.00835583	21542	0.00207281	21542	0.00646566	21542	0.00124869	21542	0.00110599	21542	0.000862857
21543	0.00116636	21543	0.0121911	21543	0.0026661	21543	0.0112212	21543	0.0018441	21543	0.00120303	21543	0.00118476
21544	0.00153925	21544	0.0170267	21544	0.00341435	21544	0.0170991	21544	0.0028887	21544	0.00163386	21544	0.00172889
21545	0.00174112	21545	0.0206923	21545	0.00404479	21545	0.0211908	21545	0.0040385	21545	0.00212113	21545	0.00228
21546	0.00160654	21546	0.0210384	21546	0.00426873	21546	0.0209625	21546	0.00456659	21546	0.00229869	21546	0.00247175
21547	0.00123271	21547	0.0181412	21547	0.0040501	21547	0.0170325	21547	0.00419419	21547	0.00208672	21547	0.00221333
21548	0.000864673	21548	0.0141121	21548	0.00362662	21548	0.0122066	21548	0.003421	21548	0.00174467	21548	0.00179556
21549	0.00064243	21549	0.0108861	21549	0.00329442	21549	0.00856762	21549	0.00280349	21549	0.00151961	21549	0.00150476
21550	0.000555888	21550	0.00909311	21550	0.00326895	21550	0.00647708	21550	0.00245003	21550	0.0014501	21550	0.00138349
21551	0.000544579	21551	0.0085739	21551	0.00360858	21551	0.00551836	21551	0.00224911	21551	0.00147488	21551	0.00135175
21552	0.000561402	21552	0.0091035	21552	0.00408724	21552	0.00526726	21552	0.00212813	21552	0.0015437	21552	0.0013454
21553	0.000578972	21553	0.0105677	21553	0.00426767	21553	0.00552026	21553	0.0020566	21553	0.00162216	21553	0.00133714
21554	0.000582991	21554	0.0126653	21554	0.00393016	21554	0.00620126	21554	0.00199348	21554	0.00166827	21554	0.00130603
21555	0.000568692	21555	0.0145275	21555	0.00328805	21555	0.00707818	21555	0.00188092	21555	0.0016435	21555	0.00123365
21556	0.000539065	21556	0.0150606	21556	0.00267884	21556	0.00757086	21556	0.0016842	21556	0.00153544	21556	0.00111048
21557	0.000501869	21557	0.0139114	21557	0.00225854	21557	0.00724177	21557	0.00143278	21557	0.00137096	21557	0.000953651
21558	0.000467477	21558	0.0118103	21558	0.00202717	21558	0.0063211	21558	0.00119609	21558	0.00118651	21558	0.00079873
21559	0.000445701	21559	0.00982001	21559	0.00196137	21559	0.00543085	21559	0.0010365	21559	0.00101308	21559	0.000678095
21560	0.000444019	21560	0.00856006	21560	0.00205901	21560	0.0049572	21560	0.000988323	21560	0.00086786	21560	0.000604063
21561	0.000467196	21561	0.0080893	21561	0.00229675	21561	0.00491535	21561	0.00106985	21561	0.000768066	21561	0.000576508
21562	0.000516542	21562	0.00812046	21562	0.0025865	21562	0.00514172	21562	0.00129182	21562	0.000730213	21562	0.000591429
21563	0.000584953	21563	0.00821391	21563	0.00277648	21563	0.00545558	21563	0.00164633	21563	0.000766001	21563	0.000643175
21564	0.000652804	21564	0.00802008	21564	0.00275313	21564	0.00573711	21564	0.00208395	21564	0.000874054	21564	0.00071619
21565	0.000693925	21565	0.00744894	21565	0.00251751	21565	0.00593304	21565	0.00250158	21565	0.00102684	21565	0.000787302
21566	0.000692804	21566	0.00669436	21566	0.00217151	21566	0.00592163	21566	0.00277193	21566	0.00117894	21566	0.00083746
21567	0.000655514	21567	0.00601592	21567	0.00183719	21567	0.00549553	21567	0.00281612	21567	0.00128906	21567	0.000859683
21568	0.000602243	21568	0.0055694	21568	0.00158777	21568	0.00466235	21568	0.00265622	21568	0.00134549	21568	0.000857778
21569	0.000551495	21569	0.00540672	21569	0.00144449	21569	0.0037588	21569	0.00240375	21569	0.00137233	21569	0.000844444
21570	0.000513645	21570	0.00554863	21570	0.00139779	21570	0.00311585	21570	0.00218283	21570	0.00141913	21570	0.000845714
21571	0.000491869	21571	0.00613707	21571	0.00142008	21571	0.00280578	21571	0.0020587	21571	0.00153476	21571	0.000880635
21572	0.000485607	21572	0.00738318	21572	0.00147527	21572	0.00274491	21572	0.00202398	21572	0.00172815	21572	0.000953651
21573	0.00049215	21573	0.00928349	21573	0.00152622	21573	0.00284383	21573	0.00203661	21573	0.00195251	21573	0.0010527
21574	0.000508879	21574	0.0112669	21574	0.00155593	21574	0.00305307	21574	0.00204608	21574	0.00213076	21574	0.00116127
21575	0.000534299	21575	0.0123641	21575	0.00156761	21575	0.00333841	21575	0.00202188	21575	0.00221679	21575	0.00126413
21576	0.00057	21576	0.0120249	21576	0.00157079	21576	0.00361613	21576	0.00195666	21576	0.00221129	21576	0.00136762
21577	0.000620654	21577	0.0106334	21577	0.00157398	21577	0.00378162	21577	0.00186935	21577	0.0021287	21577	0.0015181
21578	0.000693178	21578	0.00903427	21578	0.0015761	21578	0.00379304	21578	0.00180307	21578	0.00198555	21578	0.00182603
21579	0.000793925	21579	0.00790239	21579	0.00157291	21579	0.00369983	21579	0.00182937	21579	0.00181624	21579	0.00240254
21580	0.000926636	21580	0.00753894	21580	0.00158459	21580	0.00360852	21580	0.00207974	21580	0.00169236	21580	0.00316635
21581	0.00108972	21581	0.00790585	21581	0.00164827	21581	0.00366369	21581	0.00279402	21581	0.00172746	21581	0.00378095
21582	0.00126636	21582	0.00869851	21582	0.00180004	21582	0.00401179	21582	0.00420787	21582	0.00203648	21582	0.00398476
21583	0.00140093	21583	0.00958117	21583	0.00205583	21583	0.00471752	21583	0.00600989	21583	0.00252925	21583	0.00381778
21584	0.00141308	21584	0.0103046	21584	0.00235937	21584	0.00556591	21584	0.0070566	21584	0.00279835	21584	0.00332635
21585	0.00127757	21585	0.010713	21585	0.00258438	21585	0.00608712	21585	0.00644856	21585	0.00252099	21585	0.00251238
21586	0.00105327	21586	0.0107477	21586	0.00263532	21586	0.00600723	21586	0.00467073	21586	0.00188919	21586	0.00161841
21587	0.000823832	21587	0.0104223	21587	0.00253131	21587	0.00548031	21587	0.00290869	21587	0.00132897	21587	0.000968254
21588	0.000629626	21588	0.00982001	21588	0.00236999	21588	0.0047898	21588	0.00177572	21588	0.00102684	21588	0.00063746
21589	0.000478879	21589	0.00906542	21589	0.00221078	21589	0.004105	21589	0.00120976	21589	0.000935994	21589	0.000520762
21590	0.000371963	21590	0.0082866	21590	0.00204734	21590	0.00349249	21590	0.000977488	21590	0.000980041	21590	0.000523492
21591	0.000303832	21591	0.00756317	21591	0.00185629	21591	0.0029903	21591	0.000919104	21591	0.00111906	21591	0.000602032
21592	0.000263271	21592	0.00689512	21592	0.00163872	21592	0.00259654	21592	0.000962129	21592	0.00133379	21592	0.000737778
21593	0.000239159	21593	0.00625476	21593	0.00143282	21593	0.00231881	21593	0.00107721	21593	0.00159738	21593	0.000914921
21594	0.000224953	21594	0.00569747	21594	0.00129378	21594	0.00219707	21594	0.00125184	21594	0.00186442	21594	0.00111746
21595	0.000218037	21595	0.00539287	21595	0.00125345	21595	0.00229028	21595	0.00147486	21595	0.0020702	21595	0.00133841
21596	0.000217944	21596	0.00552094	21596	0.00131925	21596	0.0026498	21596	0.00173259	21596	0.00216105	21596	0.00158667
21597	0.00022486	21597	0.00615092	21597	0.00148801	21597	0.00329846	21597	0.00201031	21597	0.00212388	21597	0.00186476
21598	0.000239533	21598	0.00711319	21598	0.00173424	21598	0.00416017	21598	0.00229118	21598	0.00199587	21598	0.0021346
21599	0.000263271	21599	0.00804431	21599	0.00199002	21599	0.00496291	21599	0.00256575	21599	0.00182519	21599	0.00230794
21600	0.000298692	21600	0.00861544	21600	0.00215453	21600	0.00527868	21600	0.00284768	21600	0.00163661	21600	0.00230794
21601	0.000354486	21601	0.00869505	21601	0.00214923	21601	0.00489252	21601	0.00320429	21601	0.0014329	21601	0.00213524
21602	0.000459159	21602	0.00835929	21602	0.00198472	21602	0.00406125	21602	0.00373448	21602	0.00122161	21602	0.00186667
21603	0.00068486	21603	0.00777085	21603	0.0017491	21603	0.00323759	21603	0.00438776	21603	0.00102271	21603	0.00158857
21604	0.00112804	21604	0.00707165	21604	0.00151985	21604	0.00264409	21604	0.00480749	21604	0.000855471	21604	0.00134603
21605	0.00175701	21605	0.00634822	21605	0.00133093	21605	0.00226365	21605	0.00458552	21605	0.000729525	21605	0.00114667
21606	0.0022785	21606	0.00568363	21606	0.00118871	21606	0.00203728	21606	0.00375237	21606	0.00064563	21606	0.000982857
21607	0.00235421	21607	0.0051748	21607	0.00110274	21607	0.00193837	21607	0.00275721	21607	0.000602202	21607	0.000855238
21608	0.0019757	21608	0.00487712	21608	0.00107833	21608	0.0019669	21608	0.00198611	21608	0.000603235	21608	0.000770794
21609	0.00143458	21609	0.00481135	21609	0.00110486	21609	0.0021343	21609	0.00153166	21609	0.00066607	21609	0.000740317
21610	0.000996262	21610	0.00493943	21610	0.00117597	21610	0.00243295	21610	0.00132232	21610	0.000834825	21610	0.000774603
21611	0.000748131	21611	0.00515403	21611	0.00128635	21611	0.00281149	21611	0.0012855	21611	0.00120716	21611	0.000885079
21612	0.000651776	21612	0.00533403	21612	0.00143176	21612	0.00317101	21612	0.0013928	21612	0.00196146	21612	0.00107937
21613	0.000640374	21613	0.0054794	21613	0.00161855	21613	0.00343161	21613	0.0016295	21613	0.00330007	21613	0.00135429
21614	0.000662897	21614	0.00568709	21614	0.00184462	21614	0.00355716	21614	0.00198611	21614	0.00517275	21614	0.00168571
21615	0.000689159	21615	0.00595362	21615	0.00206326	21615	0.00354004	21615	0.00245214	21615	0.00695114	21615	0.0020273
21616	0.000704112	21616	0.00617861	21616	0.00219062	21616	0.0034202	21616	0.00301809	21616	0.00770819	21616	0.00231873
21617	0.00070514	21617	0.00637937	21617	0.00220017	21617	0.00331748	21617	0.00367557	21617	0.00706125	21617	0.00251238
21618	0.000700748	21618	0.00673589	21618	0.00213967	21618	0.00338406	21618	0.00439827	21618	0.005585	21618	0.00259302
21619	0.000709346	21619	0.00732087	21619	0.00206432	21619	0.00373597	21619	0.00511572	21619	0.00410599	21619	0.00258286
21620	0.000753084	21620	0.00795085	21620	0.00198578	21620	0.00439224	21620	0.00569956	21620	0.00304955	21620	0.00251619
21621	0.00084028	21621	0.00831776	21621	0.00190087	21621	0.00520068	21621	0.00597623	21621	0.0024033	21621	0.00241079
21622	0.000941121	21622	0.00820353	21622	0.00180747	21622	0.00587027	21622	0.00582053	21622	0.00199656	21622	0.00226222
21623	0.000996262	21623	0.00764278	21623	0.00171301	21623	0.00614419	21623	0.0052672	21623	0.00168823	21623	0.00206413
21624	0.000975701	21624	0.00684666	21624	0.00164827	21624	0.00599011	21624	0.00450873	21624	0.00142051	21624	0.00183111
21625	0.000911495	21625	0.00607823	21625	0.00166844	21625	0.00559445	21625	0.00375657	21625	0.00119546	21625	0.00159429
21626	0.000860093	21626	0.0055071	21626	0.00184993	21626	0.00518927	21626	0.00312434	21626	0.00102891	21626	0.00137905
21627	0.000841589	21627	0.00512288	21627	0.00226491	21627	0.00489443	21627	0.0026215	21627	0.000928424	21627	0.00119683
21628	0.000835981	21628	0.00482174	21628	0.00289217	21628	0.00471181	21628	0.00221965	21628	0.000888507	21628	0.00105016
21629	0.000817477	21629	0.00455521	21629	0.00350775	21629	0.00457105	21629	0.00189985	21629	0.000908465	21629	0.000939048
21630	0.000780654	21630	0.00436829	21630	0.00377521	21630	0.00437512	21630	0.00166842	21630	0.000993806	21630	0.000867937
21631	0.000740187	21631	0.00431291	21631	0.00354596	21631	0.00405745	21631	0.00154429	21631	0.00115623	21631	0.000843175
21632	0.000716075	21632	0.00440637	21632	0.00300573	21632	0.00366369	21632	0.0015527	21632	0.00140055	21632	0.000874286
21633	0.00072	21633	0.00463828	21633	0.00245171	21633	0.00330797	21633	0.00171786	21633	0.00170888	21633	0.000965714
21634	0.000751121	21634	0.00496366	21634	0.0020537	21634	0.00305497	21634	0.00204818	21634	0.00203579	21634	0.00111365
21635	0.000796355	21635	0.00529941	21635	0.00183613	21635	0.00289899	21635	0.00249737	21635	0.00231796	21635	0.00128889
21636	0.000834393	21636	0.00558325	21636	0.00176608	21636	0.00281339	21636	0.00293709	21636	0.00250654	21636	0.00144
21637	0.000842804	21637	0.00580132	21637	0.00179261	21637	0.00277154	21637	0.00318115	21637	0.00259601	21637	0.00151048
21638	0.000808505	21638	0.00595362	21638	0.00185629	21638	0.00277344	21638	0.00310856	21638	0.00262973	21638	0.00147302
21639	0.000735234	21639	0.00602977	21639	0.00190299	21639	0.00287236	21639	0.00275195	21639	0.00264831	21639	0.00134413
21640	0.000641869	21640	0.00603323	21640	0.00191361	21640	0.00318623	21640	0.00226278	21640	0.0026318	21640	0.00117079
21641	0.000551402	21641	0.00598477	21641	0.00190087	21641	0.00387103	21641	0.00180518	21641	0.00250516	21641	0.00100762
21642	0.000479813	21642	0.00588093	21642	0.00188177	21642	0.00496671	21642	0.0014696	21642	0.00222505	21642	0.000889524
21643	0.000432897	21643	0.00571132	21643	0.00186266	21643	0.00616321	21643	0.00127604	21643	0.00183276	21643	0.000827937
21644	0.000408879	21644	0.00548287	21644	0.00183507	21644	0.00684421	21644	0.0012045	21644	0.00143014	21644	0.000816508
21645	0.000401682	21645	0.00523364	21645	0.00177882	21645	0.00663877	21645	0.00122239	21645	0.00110117	21645	0.000836825
21646	0.00040514	21646	0.00501558	21646	0.00168754	21646	0.00580369	21646	0.00128971	21646	0.000878871	21646	0.000866667
21647	0.00041486	21647	0.00485635	21647	0.0015761	21647	0.00488872	21647	0.00135704	21647	0.000750172	21647	0.000886984
21648	0.000428598	21648	0.00479405	21648	0.00147952	21648	0.00424196	21648	0.00138228	21648	0.000690296	21648	0.000885714
21649	0.000445327	21649	0.00490481	21649	0.00144131	21649	0.00388815	21649	0.00134336	21649	0.00067543	21649	0.000864762
21650	0.000464486	21650	0.00530287	21650	0.00150817	21650	0.0036713	21650	0.00126026	21650	0.000689608	21650	0.000834286
21651	0.000485607	21651	0.00602631	21651	0.00169815	21651	0.00348298	21651	0.00118031	21651	0.000726084	21651	0.000810794
21652	0.000508411	21652	0.00694012	21652	0.0019221	21652	0.00335553	21652	0.0011519	21652	0.000783207	21652	0.000808889
21653	0.000534299	21653	0.00775701	21653	0.00201231	21653	0.00331368	21653	0.00120766	21653	0.000861666	21653	0.000841905
21654	0.000568505	21654	0.00821391	21654	0.00191573	21654	0.00332319	21654	0.00136966	21654	0.000969718	21654	0.000927619
21655	0.000628037	21655	0.00833506	21655	0.001782	21655	0.00338216	21655	0.00168841	21655	0.00113902	21655	0.00110667
21656	0.000750093	21656	0.0086189	21656	0.00181278	21656	0.00355716	21656	0.00231222	21656	0.00145148	21656	0.00146667
21657	0.000982243	21657	0.00977501	21657	0.00213118	21657	0.00394712	21657	0.00346623	21657	0.00204198	21657	0.00212698
21658	0.00131869	21658	0.0122603	21658	0.00277542	21658	0.00459007	21658	0.00514096	21658	0.00294219	21658	0.00307619
21659	0.00161963	21659	0.0156836	21659	0.00366483	21659	0.00536618	21659	0.00665054	21659	0.00382381	21659	0.00394095
21660	0.00167757	21660	0.0187331	21660	0.00455423	21660	0.00601103	21660	0.0069514	21660	0.00408947	21660	0.00414095
21661	0.00143178	21661	0.0200346	21661	0.00513797	21661	0.00634392	21661	0.0057774	21661	0.00349277	21661	0.00350222
21662	0.00104206	21662	0.0192316	21662	0.00525154	21662	0.00640099	21662	0.00399116	21662	0.00246111	21662	0.00248381
21663	0.000714019	21663	0.0170128	21663	0.00493738	21663	0.0063249	21663	0.0025689	21663	0.00158706	21663	0.00163048
21664	0.000518972	21664	0.0143025	21664	0.00433241	21664	0.00618033	21664	0.0017915	21664	0.00108947	21664	0.00110921
21665	0.000422336	21665	0.0117342	21665	0.00357567	21665	0.00588739	21665	0.00145066	21665	0.000869236	21665	0.000814603
21666	0.000370561	21666	0.00964348	21666	0.00281893	21666	0.00532053	21666	0.00130339	21666	0.000777701	21666	0.000632825
21667	0.000331869	21667	0.00812738	21667	0.00220229	21667	0.00453871	21667	0.00121502	21667	0.000730213	21667	0.000509333
21668	0.000295234	21668	0.00713049	21668	0.00178094	21668	0.00376831	21668	0.00113507	21668	0.000693737	21668	0.000424127
21669	0.000261402	21669	0.00657667	21669	0.00152409	21669	0.00318433	21669	0.00105407	21669	0.000663111	21669	0.000368317
21670	0.00023514	21670	0.00645898	21670	0.00137763	21670	0.002821	21670	0.000986219	21670	0.000644942	21670	0.000337905
21671	0.000221402	21671	0.0067982	21671	0.00131288	21671	0.0026498	21671	0.000949295	21671	0.000653131	21671	0.000331619
21672	0.000224579	21672	0.00760125	21672	0.00132668	21672	0.00263839	21672	0.000960236	21672	0.000707502	21672	0.000351238
21673	0.000250093	21673	0.00879889	21673	0.00141159	21673	0.00277725	21673	0.00103082	21673	0.000836201	21673	0.00040146
21674	0.000306916	21674	0.0101869	21674	0.00155912	21674	0.00308351	21674	0.00117084	21674	0.00107433	21674	0.000492444
21675	0.000411495	21675	0.0113673	21675	0.00175122	21675	0.00357809	21675	0.00139596	21675	0.00145423	21675	0.000644444
21676	0.000590093	21676	0.0118726	21676	0.00195181	21676	0.00428762	21676	0.0017389	21676	0.00196765	21676	0.000900317
21677	0.000875888	21677	0.0115299	21677	0.00210677	21677	0.00515313	21677	0.00227856	21677	0.00254301	21677	0.00135365
21678	0.00128785	21678	0.0105607	21678	0.00215453	21678	0.00588549	21678	0.00312013	21678	0.00304198	21678	0.00214603
21679	0.00178598	21679	0.00938041	21679	0.00205901	21679	0.00600342	21679	0.00431201	21679	0.00331865	21679	0.00334095
21680	0.00222991	21680	0.0082866	21680	0.00184356	21680	0.00531292	21680	0.00567641	21680	0.00329181	21680	0.00465905
21681	0.0024271	21681	0.00740395	21681	0.0015899	21681	0.00422484	21681	0.00674206	21681	0.00298555	21681	0.00546413
21682	0.00227103	21682	0.00674974	21682	0.00136807	21682	0.00331368	21682	0.00698401	21682	0.00251686	21682	0.00527429
21683	0.00183458	21683	0.00632053	21683	0.00120993	21683	0.00280008	21683	0.00627393	21683	0.00202409	21683	0.00424571
21684	0.00131028	21684	0.00607823	21684	0.00111441	21684	0.00260605	21684	0.00500947	21684	0.00160702	21684	0.00297333
21685	0.000862523	21685	0.00597092	21685	0.00108045	21685	0.00258322	21685	0.00374185	21685	0.00130213	21685	0.00193905
21686	0.000551495	21686	0.00593285	21686	0.00111017	21686	0.00263648	21686	0.00274879	21686	0.00110392	21686	0.00127429
21687	0.000361963	21687	0.00589823	21687	0.00119826	21687	0.00275062	21687	0.0020345	21687	0.000993806	21687	0.000895873
21688	0.000254766	21688	0.00586362	21688	0.00132668	21688	0.00295225	21688	0.00154008	21688	0.000958018	21688	0.000694603
21689	0.000196449	21689	0.00582555	21689	0.00146253	21689	0.00324139	21689	0.00122975	21689	0.000988988	21689	0.000597905
21690	0.000166729	21690	0.00574939	21690	0.00156018	21690	0.00351912	21690	0.00107301	21690	0.00108741	21690	0.000571111
21691	0.00015514	21691	0.00557979	21691	0.00157928	21691	0.00361803	21691	0.0010303	21691	0.00125602	21691	0.000600063
21692	0.000156822	21692	0.00527864	21692	0.00151348	21692	0.00345064	21692	0.00106669	21692	0.00148796	21692	0.000680635
21693	0.00017	21693	0.00487366	21693	0.00139249	21693	0.00309492	21693	0.00115716	21693	0.001766	21693	0.000814603
21694	0.000194766	21694	0.00447906	21694	0.00126831	21694	0.00272208	21694	0.00128761	21694	0.00205368	21694	0.00100825
21695	0.000233364	21695	0.00424368	21695	0.00119295	21695	0.0024767	21695	0.0014412	21695	0.00230351	21695	0.00126095
21696	0.00029	21696	0.00427137	21696	0.0011972	21696	0.00241012	21696	0.00159899	21696	0.00246111	21696	0.00154222
21697	0.000371963	21697	0.00456559	21697	0.00127574	21697	0.00249382	21697	0.00173364	21697	0.00247213	21697	0.00178476
21698	0.000494486	21698	0.00503288	21698	0.00139249	21698	0.00263268	21698	0.00182306	21698	0.0023042	21698	0.00191619
21699	0.000695607	21699	0.00550017	21699	0.00149331	21699	0.00271638	21699	0.00187776	21699	0.00198348	21699	0.00191048
21700	0.00104953	21700	0.0058117	21700	0.00153471	21700	0.00269165	21700	0.00196613	21700	0.00159532	21700	0.00181079
21701	0.00160841	21701	0.00591208	21701	0.00152303	21701	0.00259844	21701	0.00221649	21701	0.00124226	21701	0.00168825
21702	0.00223178	21702	0.00587054	21702	0.0015018	21702	0.00254898	21702	0.00276773	21702	0.000985547	21702	0.00159365
21703	0.00256075	21703	0.00577362	21703	0.00149544	21703	0.00261176	21703	0.00362508	21703	0.000827254	21703	0.00153206
21704	0.00236449	21704	0.00563517	21704	0.00149119	21704	0.00272399	21704	0.00451504	21704	0.000735719	21704	0.00148
21705	0.00182243	21705	0.00541018	21705	0.0014689	21705	0.00274491	21705	0.00498632	21705	0.0006766	21705	0.00140698
21706	0.00128505	21706	0.00510557	21706	0.00143176	21706	0.00258512	21706	0.00476331	21706	0.000628699	21706	0.00130095
21707	0.000922897	21707	0.00479751	21707	0.0013893	21707	0.00229599	21707	0.00397012	21707	0.000589814	21707	0.00117333
21708	0.000712523	21708	0.00454829	21708	0.0013426	21708	0.00200875	21708	0.00298969	21708	0.00057075	21708	0.00104952
21709	0.000586542	21709	0.00437175	21709	0.00129166	21709	0.00181035	21709	0.00216074	21709	0.000592429	21709	0.000959365
21710	0.000506168	21710	0.00422638	21710	0.00125451	21710	0.00170896	21710	0.00163476	21710	0.000693737	21710	0.000928254
21711	0.000457477	21711	0.00411561	21711	0.00125663	21711	0.00167681	21711	0.00142331	21711	0.0009532	21711	0.000978413
21712	0.000435327	21712	0.0040983	21712	0.00131607	21712	0.00171124	21712	0.00151483	21712	0.00149759	21712	0.00112635
21713	0.000434673	21713	0.00428522	21713	0.00144449	21713	0.00188263	21713	0.00190932	21713	0.00243152	21713	0.00137714
21714	0.000448224	21714	0.00474559	21714	0.00164615	21714	0.00233403	21714	0.00256154	21714	0.00364212	21714	0.00170286
21715	0.000472336	21715	0.00543094	21715	0.00190618	21715	0.0031615	21715	0.00328529	21715	0.00472195	21715	0.00202667
21716	0.000514579	21716	0.0060713	21716	0.00215559	21716	0.00415446	21716	0.00378287	21716	0.00524776	21716	0.00224063
21717	0.000594112	21717	0.00632053	21717	0.00227553	21717	0.00483356	21717	0.00384073	21717	0.00509979	21717	0.00227048
21718	0.000724393	21718	0.00606438	21718	0.00217894	21718	0.00496671	21718	0.00349779	21718	0.00444047	21718	0.00212
21719	0.000888505	21719	0.00550017	21719	0.0018945	21719	0.00470611	21719	0.00296865	21719	0.00353063	21719	0.0018546
21720	0.00103271	21720	0.0049325	21720	0.00154107	21720	0.00420963	21720	0.00244477	21720	0.00260289	21720	0.00154857
21721	0.0010972	21721	0.00455867	21721	0.00122798	21721	0.00357428	21721	0.00202293	21721	0.00181487	21721	0.00125905
21722	0.00106542	21722	0.00438906	21722	0.00100987	21722	0.00295796	21722	0.00173154	21722	0.00123262	21722	0.00102095
21723	0.000969159	21723	0.0043233	21723	0.000895457	21723	0.00250713	21723	0.00156954	21723	0.000852719	21723	0.000851429
21724	0.000863178	21724	0.00426791	21724	0.000885056	21724	0.00228648	21724	0.00151378	21724	0.00063744	21724	0.000755556
21725	0.000786729	21725	0.00422984	21725	0.000999151	21725	0.0023074	21725	0.00153061	21725	0.00054501	21725	0.000733968
21726	0.000753925	21726	0.00432676	21726	0.00131607	21726	0.00255659	21726	0.00159794	21726	0.000548107	21726	0.000789841
21727	0.000762991	21727	0.00472136	21727	0.00201868	21727	0.00298269	21727	0.00172207	21727	0.000645423	21727	0.000936508
21728	0.000807383	21728	0.00557979	21728	0.00333899	21728	0.00348488	21728	0.0019535	21728	0.000877495	21728	0.00119873
21729	0.000881402	21729	0.00697473	21729	0.00514965	21729	0.00393761	21729	0.00240375	21729	0.00134205	21729	0.00161016
21730	0.000973832	21730	0.00877466	21730	0.00662068	21730	0.00425338	21730	0.00320955	21730	0.00212801	21730	0.00217206
21731	0.00105234	21731	0.0105296	21731	0.00690405	21731	0.00441316	21731	0.00429834	21731	0.00309016	21731	0.00275937
21732	0.00106916	21732	0.0117515	21732	0.00613139	21732	0.00443599	21732	0.00518409	21732	0.00373985	21732	0.0031219
21733	0.00100187	21733	0.0121945	21733	0.00506368	21733	0.0043599	21733	0.0053482	21733	0.003702	21733	0.00309778
21734	0.000882523	21734	0.0119038	21734	0.00418807	21734	0.0042724	21734	0.0048401	21734	0.00318445	21734	0.00278603
21735	0.000764766	21735	0.0112011	21735	0.00359053	21735	0.0043599	21735	0.00411845	21735	0.00265244	21735	0.00240508
21736	0.000687009	21736	0.0104396	21736	0.00322649	21736	0.00488682	21736	0.00348201	21736	0.00230695	21736	0.00207556
21737	0.000668505	21737	0.0098027	21737	0.00305455	21737	0.00607	21737	0.00297602	21737	0.00208809	21737	0.00180825
21738	0.000719252	21738	0.00924888	21738	0.0030259	21738	0.00777249	21738	0.00258048	21738	0.00190502	21738	0.00158667
21739	0.00081215	21739	0.00861198	21739	0.00302908	21739	0.00925052	21739	0.00228277	21739	0.00171989	21739	0.00139873
21740	0.000867009	21740	0.00774316	21740	0.00290703	21740	0.00949401	21740	0.00207132	21740	0.00153269	21740	0.00123937
21741	0.000828224	21741	0.00669436	21741	0.00259499	21741	0.00823473	21741	0.00192615	21741	0.00135994	21741	0.00110413
21742	0.000737664	21742	0.0056594	21742	0.00217576	21742	0.00629256	21742	0.00182096	21742	0.0012161	21742	0.000987937
21743	0.000669813	21743	0.00483558	21743	0.00178837	21743	0.00466806	21743	0.00172628	21743	0.00110943	21743	0.000888254
21744	0.000645327	21744	0.00433368	21744	0.00152515	21744	0.00372266	21744	0.00162739	21744	0.00104474	21744	0.000805079
21745	0.000643832	21745	0.00421599	21745	0.0014169	21745	0.00331748	21745	0.00153587	21745	0.00102065	21745	0.000740317
21746	0.000646729	21746	0.00451367	21746	0.00144343	21746	0.00324329	21746	0.00147801	21746	0.00102478	21746	0.000696508
21747	0.000650654	21747	0.00523364	21747	0.00155593	21747	0.00336884	21747	0.00146434	21747	0.0010351	21747	0.000673016
21748	0.000657944	21748	0.0064486	21748	0.00170452	21748	0.00361423	21748	0.00147486	21748	0.00103716	21748	0.000668571
21749	0.000665701	21749	0.00822084	21749	0.0018616	21749	0.00388815	21749	0.00146749	21749	0.00103097	21749	0.00068254
21750	0.000663925	21750	0.0104084	21750	0.00202611	21750	0.00408598	21750	0.00142857	21750	0.00102202	21750	0.000715556
21751	0.000644579	21751	0.0124714	21751	0.00220972	21751	0.00415636	21751	0.00137071	21751	0.00101514	21751	0.000770794
21752	0.000611589	21752	0.0137522	21752	0.00241032	21752	0.00412022	21752	0.00131706	21752	0.00101032	21752	0.000856508
21753	0.000578505	21753	0.0140498	21753	0.00259499	21753	0.00406125	21753	0.0012834	21753	0.00100619	21753	0.000986667
21754	0.000555794	21754	0.0136241	21754	0.00270749	21754	0.00406125	21754	0.00127919	21754	0.00100069	21754	0.0011746
21755	0.000541963	21755	0.0127449	21755	0.002699	21755	0.00414305	21755	0.00132232	21755	0.000991741	21755	0.00142222
21756	0.000528037	21756	0.0115819	21756	0.00256315	21756	0.00428952	21756	0.00143488	21756	0.000977977	21756	0.0016946
21757	0.000508131	21757	0.0103911	21757	0.00235513	21757	0.00447784	21757	0.0016295	21757	0.000964212	21757	0.00190984
21758	0.000484766	21758	0.00944618	21758	0.00215135	21758	0.00469469	21758	0.0018988	21758	0.000965588	21758	0.00198095
21759	0.000466449	21759	0.00880928	21759	0.00198366	21759	0.0048716	21759	0.00221124	21759	0.00101239	21759	0.00188825
21760	0.000463551	21760	0.0083766	21760	0.00185736	21760	0.00492486	21760	0.0025405	21760	0.00113971	21760	0.00170984
21761	0.000482523	21761	0.00806854	21761	0.00180535	21761	0.00489062	21761	0.00288134	21761	0.00136614	21761	0.00155175
21762	0.00052028	21762	0.00788854	21762	0.00186478	21762	0.00497052	21762	0.00321376	21762	0.00165244	21762	0.00145333
21763	0.000565047	21763	0.0079197	21763	0.00203354	21763	0.00536998	21763	0.00344519	21763	0.00189195	21763	0.00136762
21764	0.000610561	21764	0.00834891	21764	0.00227659	21764	0.00602245	21764	0.00349569	21764	0.00203785	21764	0.00125524
21765	0.000675607	21765	0.00950156	21765	0.00259075	21765	0.00669393	21765	0.0035567	21765	0.0022808	21765	0.00118159
21766	0.000792804	21766	0.0116822	21766	0.0030588	21766	0.00733879	21766	0.00403745	21766	0.00298624	21766	0.00127048
21767	0.000956075	21767	0.0146694	21767	0.00367756	21767	0.00800457	21767	0.00491584	21767	0.00418582	21767	0.00152
21768	0.00108785	21768	0.0175182	21768	0.0041817	21768	0.00846681	21768	0.00536924	21768	0.00516862	21768	0.00172444
21769	0.00110561	21769	0.0193146	21769	0.00426343	21769	0.00838121	21769	0.00469072	21769	0.00508672	21769	0.00166159
21770	0.0010271	21770	0.0199204	21770	0.00391106	21770	0.00772494	21770	0.00324953	21770	0.00399243	21770	0.00134286
21771	0.000963551	21771	0.0194877	21771	0.00337508	21771	0.00681187	21771	0.00194298	21771	0.00270544	21771	0.000980317
21772	0.00100374	21772	0.0178955	21772	0.00287306	21772	0.00596348	21772	0.00118872	21772	0.00181349	21772	0.000751746
21773	0.00111589	21773	0.015334	21773	0.00247187	21773	0.00533574	21773	0.000870608	21773	0.00134067	21773	0.000708571
21774	0.00119065	21774	0.0126687	21774	0.00216515	21774	0.00497242	21774	0.000779928	21774	0.00110599	21774	0.000863492
21775	0.00115514	21775	0.01072	21775	0.00195181	21775	0.00483736	21775	0.00081296	21775	0.000983482	21775	0.00127556
21776	0.00104019	21776	0.00966078	21776	0.00182764	21776	0.00483356	21776	0.000953608	21776	0.000921542	21776	0.00198413
21777	0.000924953	21777	0.00922811	21777	0.00178731	21777	0.00483546	21777	0.00123606	21777	0.000900895	21777	0.00281841
21778	0.000851495	21778	0.00908965	21778	0.00181278	21778	0.00476888	21778	0.00172312	21778	0.00091053	21778	0.00336127
21779	0.00081028	21779	0.00901004	21779	0.00187858	21779	0.00463763	21779	0.00246686	21779	0.000939436	21779	0.00329206
21780	0.000776449	21780	0.00886812	21780	0.00194651	21780	0.0044474	21780	0.00341889	21780	0.000971094	21780	0.0027327
21781	0.000738411	21781	0.00866044	21781	0.00197198	21781	0.0041868	21781	0.00434147	21781	0.000988988	21781	0.00208571
21782	0.000699439	21782	0.00841121	21782	0.00193165	21782	0.00386152	21782	0.00487692	21782	0.000986235	21782	0.00163111
21783	0.00066729	21783	0.00809969	21783	0.00183294	21783	0.0035039	21783	0.00480539	21783	0.000975224	21783	0.00140063
21784	0.000646449	21784	0.00768086	21784	0.00171726	21784	0.00318052	21784	0.00424574	21784	0.00098073	21784	0.00131683
21785	0.000636916	21785	0.00717203	21785	0.0016281	21785	0.00294465	21785	0.00352304	21785	0.00103304	21785	0.00130603
21786	0.000636075	21786	0.00665628	21786	0.00158034	21786	0.0028229	21786	0.00289501	21786	0.00116793	21786	0.00132571
21787	0.00064	21787	0.00623745	21787	0.0015623	21787	0.00281339	21787	0.00243846	21787	0.0014212	21787	0.00134667
21788	0.000644299	21788	0.005964	21788	0.00155806	21788	0.00288187	21788	0.00210814	21788	0.00181693	21788	0.00134667
21789	0.000645514	21789	0.00579785	21789	0.00155912	21789	0.00296367	21789	0.00183147	21789	0.00233517	21789	0.00131302
21790	0.000642804	21790	0.00558671	21790	0.00156655	21790	0.00299981	21790	0.00157059	21790	0.00288438	21790	0.00124889
21791	0.000639439	21791	0.00527172	21791	0.00158141	21791	0.00297508	21791	0.00132653	21791	0.0033159	21791	0.00117587
21792	0.000642617	21792	0.00497404	21792	0.0015952	21792	0.00292182	21792	0.00112455	21792	0.00348314	21792	0.00112508
21793	0.000660374	21793	0.0048875	21793	0.00159945	21793	0.00288568	21793	0.000984957	21793	0.00332209	21793	0.00112127
21794	0.000696075	21794	0.00509173	21794	0.00159308	21794	0.00289709	21794	0.000920997	21794	0.00288851	21794	0.00117397
21795	0.000746075	21795	0.00550363	21795	0.00157928	21795	0.00295606	21795	0.000944561	21795	0.0023276	21795	0.00126857
21796	0.00080028	21796	0.00598477	21796	0.00155912	21796	0.00305117	21796	0.00108563	21796	0.00179353	21796	0.00137651
21797	0.000846916	21797	0.00637937	21797	0.0015156	21797	0.00313487	21797	0.00141279	21797	0.00138266	21797	0.00147365
21798	0.000878411	21798	0.00654552	21798	0.00143388	21798	0.00313867	21798	0.00203556	21798	0.00112113	21798	0.00156381
21799	0.000894766	21799	0.00637591	21799	0.00131395	21799	0.00301883	21799	0.0030486	21799	0.000993118	21799	0.00167429
21800	0.000903178	21800	0.00589823	21800	0.00119189	21800	0.00281149	21800	0.00437303	21800	0.00096903	21800	0.00183048
21801	0.000913551	21801	0.00529595	21801	0.00111654	21801	0.00263839	21801	0.00565958	21801	0.00101721	21801	0.00203175
21802	0.000933458	21802	0.00485289	21802	0.00112078	21802	0.00261936	21802	0.00646329	21802	0.00110048	21802	0.00223556
21803	0.000964486	21803	0.00476982	21803	0.00122798	21803	0.0028172	21803	0.00657479	21803	0.00117963	21803	0.00237143
21804	0.000999065	21804	0.00514019	21804	0.00146784	21804	0.00321857	21804	0.00612245	21804	0.00122023	21804	0.00237016
21805	0.0010271	21805	0.00589477	21805	0.00184143	21805	0.00371314	21805	0.00535451	21805	0.00121129	21805	0.00221079
21806	0.00102897	21806	0.00676359	21806	0.00221078	21806	0.00407076	21806	0.00445929	21806	0.00117412	21806	0.0019346
21807	0.000988785	21807	0.0073451	21807	0.00235194	21807	0.00413544	21807	0.00356196	21807	0.00115485	21807	0.00161841
21808	0.000902897	21808	0.00736587	21808	0.00220442	21808	0.00407457	21808	0.00276141	21808	0.00122023	21808	0.00133587
21809	0.000791495	21809	0.00686743	21809	0.00192316	21809	0.00418109	21809	0.00212182	21809	0.00144253	21809	0.00112444
21810	0.000683738	21810	0.00608861	21810	0.00167056	21810	0.00440746	21810	0.0016579	21810	0.00184997	21810	0.000989841
21811	0.000597664	21811	0.00530633	21811	0.00149544	21811	0.00442267	21811	0.00134652	21811	0.00234825	21811	0.00092381
21812	0.000534579	21812	0.00466251	21812	0.00138293	21812	0.00408027	21812	0.0011519	21812	0.00270888	21812	0.00092
21813	0.000488318	21813	0.00420561	21813	0.0013097	21813	0.00355526	21813	0.0010486	21813	0.00272471	21813	0.000977143
21814	0.000453271	21814	0.00396677	21814	0.00125557	21814	0.00306829	21814	0.00102756	21814	0.00240124	21814	0.00106984
21815	0.000426729	21815	0.00393908	21815	0.00120357	21815	0.00271448	21815	0.00108458	21815	0.00193875	21815	0.0011346
21816	0.00040757	21816	0.00407754	21816	0.0011505	21816	0.00250904	21816	0.00120976	21816	0.00153338	21816	0.00111175
21817	0.000395888	21817	0.00432676	21817	0.00110486	21817	0.00243295	21817	0.00138228	21817	0.00125533	21817	0.00101524
21818	0.000393271	21818	0.00469367	21818	0.00107302	21818	0.00244056	21818	0.00157059	21818	0.00108603	21818	0.00091746
21819	0.000401869	21819	0.00523018	21819	0.00105169	21819	0.00246909	21819	0.00173995	21819	0.000991053	21819	0.000876825
21820	0.000424673	21820	0.00595708	21820	0.00103948	21820	0.00246528	21820	0.00187776	21820	0.000951824	21820	0.000914286
21821	0.000467103	21821	0.00672897	21821	0.00105699	21821	0.00242153	21821	0.002004	21821	0.000962147	21821	0.00103619
21822	0.000540935	21822	0.00728626	21822	0.00115262	21822	0.00239871	21822	0.002166	21822	0.00102478	21822	0.00125016
21823	0.000673738	21823	0.00749048	21823	0.0014031	21823	0.00249952	21823	0.00241952	21823	0.00114591	21823	0.00155365
21824	0.000915327	21824	0.00746625	21824	0.00191679	21824	0.00279056	21824	0.00279297	21824	0.00132003	21824	0.00190794
21825	0.00128131	21825	0.00745241	21825	0.00274782	21825	0.00327373	21825	0.00324321	21825	0.00151204	21825	0.00221905
21826	0.00162523	21826	0.0075424	21826	0.00369985	21826	0.00385201	21826	0.00363875	21826	0.00165726	21826	0.00236952
21827	0.00169065	21827	0.0075874	21827	0.00430694	21827	0.00435229	21827	0.00383547	21827	0.00170544	21827	0.0022927
21828	0.00141869	21828	0.00737972	21828	0.00422203	21828	0.00462051	21828	0.00377446	21828	0.00167034	21828	0.00203111
21829	0.00102336	21829	0.00690204	21829	0.00359478	21829	0.00464143	21829	0.00348517	21829	0.00160564	21829	0.0016946
21830	0.000708972	21830	0.00632399	21830	0.00284547	21830	0.00452159	21830	0.0030507	21830	0.00154301	21830	0.00138095
21831	0.000514579	21831	0.00576324	21831	0.00223307	21831	0.00436371	21831	0.00258258	21831	0.00148039	21831	0.00113206
21832	0.000401308	21832	0.00523364	21832	0.00180323	21832	0.00415827	21832	0.00216074	21832	0.00140674	21832	0.000949841
21833	0.000334019	21833	0.00477674	21833	0.00153683	21833	0.00387674	21833	0.00182516	21833	0.0013214	21833	0.000820317
21834	0.000293458	21834	0.00444791	21834	0.00141053	21834	0.00354385	21834	0.00158847	21834	0.00123193	21834	0.000731429
21835	0.000270561	21835	0.00425407	21835	0.00139779	21835	0.00320145	21835	0.00143488	21835	0.00114728	21835	0.000673651
21836	0.000261215	21836	0.00416407	21836	0.00146784	21836	0.00287046	21836	0.00134336	21836	0.00107571	21836	0.000639365
21837	0.000264019	21837	0.00418138	21837	0.00157291	21837	0.00258132	21837	0.00130339	21837	0.00102409	21837	0.000623175
21838	0.000279159	21838	0.00442368	21838	0.00165464	21838	0.00236256	21838	0.00130654	21838	0.000998624	21838	0.000620127
21839	0.000308318	21839	0.00507096	21839	0.00168117	21839	0.00223702	21839	0.00133915	21839	0.00100069	21839	0.000627048
21840	0.000355981	21840	0.00626861	21840	0.00166737	21840	0.0022256	21840	0.00137387	21840	0.00102891	21840	0.00064254
21841	0.00043	21841	0.00790239	21841	0.00165676	21841	0.00234925	21841	0.00138439	21841	0.00107571	21841	0.000669841
21842	0.000535888	21842	0.00935618	21842	0.00166631	21842	0.00262127	21842	0.00136545	21842	0.00113489	21842	0.00071619
21843	0.000665888	21843	0.00983039	21843	0.0016748	21843	0.00299791	21843	0.00134336	21843	0.0011989	21843	0.0008
21844	0.000797383	21844	0.00913811	21844	0.00164296	21844	0.00335172	21844	0.00135809	21844	0.00126015	21844	0.000960635
21845	0.000910093	21845	0.00782624	21845	0.00154426	21845	0.0035077	21845	0.0014433	21845	0.00131039	21845	0.00126413
21846	0.000998131	21846	0.00651783	21846	0.00139461	21846	0.00340498	21846	0.00162319	21846	0.00134756	21846	0.00177841
21847	0.00106075	21847	0.00551402	21847	0.00123753	21847	0.00315009	21847	0.00191458	21847	0.00138128	21847	0.00247365
21848	0.00109065	21848	0.00487712	21848	0.00111972	21848	0.00289709	21848	0.00232906	21848	0.00142602	21848	0.00312063
21849	0.00107477	21849	0.00459328	21849	0.00107408	21849	0.00272589	21849	0.00283295	21849	0.00149002	21849	0.00338349
21850	0.00101121	21850	0.00465559	21850	0.0011229	21850	0.00270877	21850	0.00329687	21850	0.00156228	21850	0.00312889
21851	0.000910187	21851	0.0051298	21851	0.00129272	21851	0.00300932	21851	0.00352725	21851	0.00161321	21851	0.00256
21852	0.000792523	21852	0.00619245	21852	0.00161855	21852	0.00396614	21852	0.00341574	21852	0.00161734	21852	0.0019873
21853	0.00067785	21853	0.00796816	21853	0.00209722	21853	0.00588358	21853	0.00304124	21853	0.00156917	21853	0.00157397
21854	0.000578411	21854	0.0100935	21854	0.0026056	21854	0.00833555	21854	0.002591	21854	0.00148383	21854	0.00132254
21855	0.000499159	21855	0.0115715	21855	0.00290384	21855	0.00981168	21855	0.00220282	21855	0.0013799	21855	0.00118603
21856	0.000440187	21856	0.0115022	21856	0.00282743	21856	0.009144	21856	0.00190616	21856	0.00127736	21856	0.00111683
21857	0.000399439	21857	0.0100727	21857	0.00245595	21857	0.00702492	21857	0.00166316	21857	0.00118651	21857	0.00107048
21858	0.000374486	21858	0.00824161	21858	0.00201656	21858	0.00498764	21858	0.00143383	21858	0.00111287	21858	0.00101143
21859	0.000363551	21859	0.00673243	21859	0.00166631	21859	0.0037569	21859	0.00120345	21859	0.00105919	21859	0.00092127
21860	0.000366355	21860	0.00571132	21860	0.00144768	21860	0.003249	21860	0.000988113	21860	0.00102615	21860	0.000809524
21861	0.000384206	21861	0.00515403	21861	0.00136277	21861	0.00325281	21861	0.000813591	21861	0.00101652	21861	0.000695873
21862	0.000421776	21862	0.00508134	21862	0.00142008	21862	0.00369602	21862	0.000702188	21862	0.00103235	21862	0.000607111
21863	0.000490093	21863	0.00561094	21863	0.00164721	21863	0.00464143	21863	0.000676099	21863	0.00109566	21863	0.000570794
21864	0.000615234	21864	0.00698858	21864	0.00208979	21864	0.00615941	21864	0.000801494	21864	0.00127116	21864	0.00064381
21865	0.000843645	21865	0.00968501	21865	0.0028115	21865	0.00813772	21865	0.0012834	21865	0.00167447	21865	0.000958095
21866	0.00120748	21866	0.0142852	21866	0.00382191	21866	0.0102378	21866	0.00250789	21866	0.00237027	21866	0.00171619
21867	0.00163271	21867	0.0205227	21867	0.00491615	21867	0.0119726	21867	0.00471071	21867	0.00315279	21867	0.00296952
21868	0.00190561	21868	0.0259778	21868	0.0056591	21868	0.012705	21868	0.00732906	21868	0.00353476	21868	0.00429968
21869	0.00183832	21869	0.0274178	21869	0.00570686	21869	0.0120011	21869	0.00905533	21869	0.00320028	21869	0.00494794
21870	0.00147009	21870	0.024441	21870	0.0051454	21870	0.0102054	21870	0.00900799	21870	0.00239229	21870	0.00452635
21871	0.0010215	21871	0.0198789	21871	0.00437062	21871	0.0082062	21871	0.00754155	21871	0.00160771	21871	0.00341079
21872	0.000670561	21872	0.0163724	21872	0.00366695	21872	0.00661784	21872	0.00565012	21872	0.00110599	21872	0.00228508
21873	0.000457196	21873	0.014351	21873	0.00307366	21873	0.00549553	21873	0.00400484	21873	0.000860977	21873	0.00153333
21874	0.000341589	21874	0.0129907	21874	0.00255466	21874	0.00464714	21874	0.00279613	21874	0.000771507	21874	0.00116127
21875	0.000280561	21875	0.0116303	21875	0.00211951	21875	0.00394712	21875	0.0020345	21875	0.000773572	21875	0.00104698
21876	0.000249159	21876	0.0102596	21876	0.00182445	21876	0.00339547	21876	0.00168736	21876	0.000833448	21876	0.00109524
21877	0.000236168	21877	0.00921426	21877	0.00170346	21877	0.00305497	21877	0.00164107	21877	0.000927047	21877	0.00123238
21878	0.000236916	21878	0.0086639	21878	0.0017353	21878	0.00296367	21878	0.00172312	21878	0.00102959	21878	0.0013727
21879	0.000250093	21879	0.00850121	21879	0.00185629	21879	0.00308921	21879	0.00176625	21879	0.00112663	21879	0.00143048
21880	0.000276355	21880	0.00852544	21880	0.00199639	21880	0.00336123	21880	0.00168736	21880	0.00123606	21880	0.00137079
21881	0.000319346	21881	0.00858775	21881	0.00212163	21881	0.00368651	21881	0.00151694	21881	0.00141707	21881	0.00123556
21882	0.000389533	21882	0.0086189	21882	0.00226173	21882	0.00398897	21882	0.00135914	21882	0.00174467	21882	0.00111238
21883	0.000515981	21883	0.00861544	21883	0.00246126	21883	0.00424387	21883	0.00132443	21883	0.00223744	21883	0.00106984
21884	0.000760654	21884	0.00858775	21884	0.00269688	21884	0.00444931	21884	0.00148012	21884	0.00278871	21884	0.00111429
21885	0.00119346	21885	0.00850467	21885	0.00279452	21885	0.00457485	21885	0.00180518	21885	0.00318513	21885	0.00119937
21886	0.00176729	21886	0.00819661	21886	0.0025674	21886	0.00451398	21886	0.00218178	21886	0.00325189	21886	0.00126667
21887	0.00221682	21887	0.00751125	21887	0.00207812	21887	0.00414875	21887	0.00246792	21887	0.00298968	21887	0.00129905
21888	0.00224953	21888	0.00662167	21888	0.00161006	21888	0.00354194	21888	0.00261309	21888	0.00256366	21888	0.00131937
21889	0.00187664	21889	0.00591208	21889	0.00133623	21889	0.00295035	21889	0.00270776	21889	0.00216586	21889	0.00136317
21890	0.00138411	21890	0.00559017	21890	0.00123116	21890	0.00256991	21890	0.00291395	21890	0.00190021	21890	0.00145587
21891	0.001	21891	0.00564555	21891	0.00121524	21891	0.00240632	21891	0.00335788	21891	0.0017777	21891	0.00160254
21892	0.00076271	21892	0.00605746	21892	0.00123541	21892	0.00237778	21892	0.00403429	21892	0.0017605	21892	0.00178222
21893	0.000619813	21893	0.00683974	21893	0.00127574	21893	0.00243675	21893	0.00477488	21893	0.00179766	21893	0.00195111
21894	0.000527477	21894	0.00791623	21894	0.00137763	21894	0.00258703	21894	0.00532401	21894	0.00184308	21894	0.00205968
21895	0.000465327	21895	0.00898581	21895	0.00169072	21895	0.00286856	21895	0.00548916	21895	0.00185272	21895	0.00207619
21896	0.00042514	21896	0.00957771	21896	0.00249841	21896	0.00334221	21896	0.00523038	21896	0.00179284	21896	0.00199873
21897	0.000403738	21897	0.0094531	21897	0.00389302	21897	0.00398136	21897	0.00464128	21897	0.00165313	21897	0.00185905
21898	0.000400093	21898	0.00879889	21898	0.0051921	21898	0.00456915	21898	0.00387124	21898	0.00145423	21898	0.0017181
21899	0.000414766	21899	0.00797508	21899	0.00538421	21899	0.00475556	21899	0.00307174	21899	0.00123882	21899	0.00165143
21900	0.000448505	21900	0.00719972	21900	0.00443536	21900	0.00436941	21900	0.00236798	21900	0.00104818	21900	0.00170286
21901	0.000500748	21901	0.00654552	21901	0.00321482	21901	0.00360472	21901	0.00183673	21901	0.000906401	21901	0.00181206
21902	0.000568037	21902	0.00602631	21902	0.00231267	21902	0.00282481	21902	0.00150852	21902	0.00082106	21902	0.00182032
21903	0.000645234	21903	0.00563517	21903	0.00174591	21903	0.00225033	21903	0.00137703	21903	0.000786648	21903	0.00163048
21904	0.000727103	21904	0.00534441	21904	0.00139249	21904	0.00192505	21904	0.00141595	21904	0.000793531	21904	0.00131111
21905	0.000808131	21905	0.00513326	21905	0.00119083	21905	0.00181073	21905	0.00156533	21905	0.000830007	21905	0.00100317
21906	0.000878785	21906	0.00500173	21906	0.00112609	21906	0.00184839	21906	0.00172207	21906	0.000886442	21906	0.000789206
21907	0.000924112	21907	0.00493943	21907	0.00119189	21907	0.00195168	21907	0.00177256	21907	0.000961459	21907	0.000676825
21908	0.000931028	21908	0.0049152	21908	0.00136807	21908	0.0020487	21908	0.00168946	21908	0.00106125	21908	0.000647619
21909	0.000899065	21909	0.00491173	21909	0.00160157	21909	0.00214381	21909	0.00156954	21909	0.00120234	21909	0.000686984
21910	0.000843832	21910	0.0049325	21910	0.00180217	21910	0.0023074	21910	0.0015506	21910	0.00140606	21910	0.000788571
21911	0.000788879	21911	0.00498789	21911	0.00189344	21911	0.00262317	21911	0.00172523	21911	0.00169718	21911	0.000956825
21912	0.000752056	21912	0.00511942	21912	0.00186054	21912	0.00309302	21912	0.0021134	21912	0.00209979	21912	0.0012019
21913	0.000736729	21913	0.00538941	21913	0.00175971	21913	0.00362564	21913	0.00268146	21913	0.00260771	21913	0.00152762
21914	0.000732056	21914	0.00584631	21914	0.00166737	21914	0.00415066	21914	0.00332632	21914	0.0031404	21914	0.00189968
21915	0.000720467	21915	0.00645552	21915	0.00162917	21915	0.00467567	21915	0.00388176	21915	0.00352099	21915	0.00223048
21916	0.000689533	21916	0.00702319	21916	0.00164084	21916	0.00513411	21916	0.00418157	21916	0.00356986	21916	0.00241778
21917	0.000638879	21917	0.00722049	21917	0.00166313	21917	0.0052178	21917	0.00415106	21917	0.00324845	21917	0.00241524
21918	0.000578785	21918	0.00680166	21918	0.00164933	21918	0.0047042	21918	0.00384073	21918	0.00269098	21918	0.00225333
21919	0.000520935	21919	0.00594669	21919	0.00156442	21919	0.00382918	21919	0.00336945	21919	0.00209016	21919	0.00199683
21920	0.000471682	21920	0.00510557	21920	0.00142326	21920	0.00305688	21920	0.00285293	21920	0.00157674	21920	0.00170222
21921	0.000431308	21921	0.0046279	21921	0.00128104	21921	0.00270306	21921	0.00238271	21921	0.00119615	21921	0.00141143
21922	0.000398318	21922	0.0045829	21922	0.00118765	21922	0.00294274	21922	0.00203661	21922	0.0009415	21922	0.00115556
21923	0.000373178	21923	0.00484943	21923	0.00115687	21923	0.00387674	21923	0.00188513	21923	0.000785272	21923	0.000953016
21924	0.000358879	21924	0.00518172	21924	0.00117385	21924	0.00528058	21924	0.00195771	21924	0.000697178	21924	0.000805079
21925	0.000360841	21925	0.0053098	21925	0.00121312	21925	0.00642382	21925	0.00216284	21925	0.000652168	21925	0.000706667
21926	0.000388224	21926	0.00515403	21926	0.00126831	21926	0.0066692	21926	0.00229434	21926	0.00063448	21926	0.000652063
21927	0.000458411	21927	0.00482174	21927	0.00135322	21927	0.0061556	21927	0.00220072	21927	0.000641569	21927	0.00063873
21928	0.000602617	21928	0.0044756	21928	0.00147633	21928	0.00549173	21928	0.00194298	21928	0.000684721	21928	0.000667937
21929	0.000858598	21929	0.00422291	21929	0.00160263	21929	0.00500856	21929	0.00170524	21929	0.000787337	21929	0.000745397
21930	0.00123364	21930	0.00411215	21930	0.00166313	21930	0.00464333	21930	0.00162213	21930	0.000982106	21930	0.000883175
21931	0.00164953	21931	0.00420215	21931	0.00163553	21931	0.00432186	21931	0.00172733	21931	0.00130557	21931	0.00109651
21932	0.00195047	21932	0.00463828	21932	0.00156867	21932	0.00414115	21932	0.00200295	21932	0.00178665	21932	0.00139619
21933	0.00200841	21933	0.00564209	21933	0.00152197	21933	0.00424577	21933	0.00241006	21933	0.00242946	21933	0.00177333
21934	0.00183645	21934	0.00739702	21934	0.00152834	21934	0.00471562	21934	0.00288555	21934	0.00319339	21934	0.00218794
21935	0.00155981	21935	0.00968155	21935	0.00158565	21935	0.00548412	21935	0.00334736	21935	0.00396008	21935	0.00256889
21936	0.0012972	21936	0.0116303	21936	0.00166101	21936	0.00628495	21936	0.00371555	21936	0.00450723	21936	0.00283746
21937	0.00108879	21937	0.0122153	21937	0.00171407	21937	0.00669583	21937	0.00393436	21937	0.00459463	21937	0.00293079
21938	0.000925514	21938	0.0112115	21938	0.00172681	21938	0.00643713	21938	0.00397644	21938	0.00415898	21938	0.00282476
21939	0.000790374	21939	0.00933195	21939	0.00169072	21939	0.00560966	21939	0.0038481	21939	0.0033978	21939	0.00253968
21940	0.000675234	21940	0.0074351	21940	0.00159945	21940	0.00457866	21940	0.00359142	21940	0.00259257	21940	0.00213714
21941	0.000578692	21941	0.00596054	21941	0.00146996	21941	0.00369032	21941	0.00327793	21941	0.00191879	21941	0.00170095
21942	0.000500561	21942	0.00504327	21942	0.00135322	21942	0.00315579	21942	0.0029676	21942	0.00142533	21942	0.00131302
21943	0.000439813	21943	0.00471443	21943	0.00130758	21943	0.00304166	21943	0.00266358	21943	0.00109291	21943	0.00101905
21944	0.000394299	21944	0.00492558	21944	0.00135428	21944	0.00332509	21944	0.00233432	21944	0.000878871	21944	0.000821587
21945	0.000361028	21945	0.00554517	21945	0.00148376	21945	0.00390337	21945	0.00197033	21945	0.000741225	21945	0.000691429
21946	0.000337477	21946	0.00632399	21946	0.00167374	21946	0.00459007	21946	0.0016053	21946	0.000648658	21946	0.000595873
21947	0.000321682	21947	0.00689166	21947	0.00189662	21947	0.00514742	21947	0.00128656	21947	0.000586924	21947	0.000516381
21948	0.00031243	21948	0.00696089	21948	0.00213967	21948	0.00539281	21948	0.00103577	21948	0.000556779	21948	0.000448317
21949	0.000309252	21949	0.00653859	21949	0.00239864	21949	0.0052977	21949	0.000856301	21949	0.000565726	21949	0.00039346
21950	0.000311776	21950	0.00591208	21950	0.00262895	21950	0.00497052	21950	0.00073806	21950	0.000621817	21950	0.000354286
21951	0.000319907	21951	0.00542056	21951	0.00274464	21951	0.00453871	21951	0.000670734	21951	0.000729525	21951	0.000332317
21952	0.000333364	21952	0.00530287	21952	0.00265655	21952	0.00405935	21952	0.000647591	21952	0.000883001	21952	0.000328571
21953	0.000352523	21953	0.00569401	21953	0.00236362	21953	0.00353814	21953	0.00066842	21953	0.00106263	21953	0.000345206
21954	0.000378224	21954	0.00661128	21954	0.00199321	21954	0.00302073	21954	0.000739638	21954	0.00123538	21954	0.000387238
21955	0.00041215	21955	0.0077847	21955	0.00168648	21955	0.00259464	21955	0.000872607	21955	0.00137371	21955	0.000465397
21956	0.000456636	21956	0.00862582	21956	0.00149756	21956	0.00232452	21956	0.00107827	21956	0.001468	21956	0.00059981
21957	0.000515607	21957	0.00865351	21957	0.00140947	21957	0.0022218	21957	0.00135914	21957	0.00152719	21957	0.000828571
21958	0.000597383	21958	0.00803738	21958	0.00140416	21958	0.00225224	21958	0.00170734	21958	0.00157536	21958	0.00122603
21959	0.000715327	21959	0.00746971	21959	0.00149331	21959	0.00237208	21959	0.00212918	21959	0.00165313	21959	0.00194032
21960	0.000886916	21960	0.00767394	21960	0.00173105	21960	0.00255469	21960	0.00270882	21960	0.00183138	21960	0.0032019
21961	0.00112336	21961	0.0090585	21961	0.00215665	21961	0.00283622	21961	0.00368609	21961	0.00221748	21961	0.00520635
21962	0.00141402	21962	0.0114815	21962	0.00269582	21962	0.00326993	21962	0.00543657	21962	0.00290434	21962	0.00780317
21963	0.00170561	21963	0.0140879	21963	0.0031384	21963	0.00383489	21963	0.00818851	21963	0.00386098	21963	0.0102984
21964	0.00191495	21964	0.0157182	21964	0.00330185	21964	0.00441697	21964	0.0115506	21964	0.00484515	21964	0.0117651
21965	0.00196355	21965	0.0156317	21965	0.00315538	21965	0.00491916	21965	0.0143068	21965	0.00548245	21965	0.0116254
21966	0.00183364	21966	0.0139737	21966	0.00281363	21966	0.00548982	21966	0.0151168	21966	0.00550929	21966	0.0100063
21967	0.00157757	21967	0.0116096	21967	0.00244003	21967	0.00652463	21967	0.0135914	21967	0.00496559	21967	0.00759365
21968	0.00128318	21968	0.00941502	21968	0.0021418	21968	0.00806163	21968	0.0105407	21968	0.00413421	21968	0.00521841
21969	0.0010271	21969	0.00777085	21969	0.00194439	21969	0.00922389	21969	0.00730591	21969	0.00332003	21969	0.00337905
21970	0.000841589	21970	0.00667359	21970	0.0018287	21970	0.00906791	21970	0.00477698	21970	0.00270337	21970	0.00218095
21971	0.000725514	21971	0.006009	21971	0.0017682	21971	0.00787141	21971	0.00316011	21971	0.00232622	21971	0.00148635
21972	0.000657664	21972	0.00569747	21972	0.0017544	21972	0.00667871	21972	0.00224805	21972	0.00214315	21972	0.00111238
21973	0.000612991	21973	0.00569747	21973	0.00179474	21973	0.00608712	21973	0.00175258	21973	0.00206676	21973	0.000923175
21974	0.000571121	21974	0.00598477	21974	0.00190724	21974	0.00600152	21974	0.00146223	21974	0.002	21974	0.00083746
21975	0.000522617	21975	0.00656282	21975	0.00208661	21975	0.00601864	21975	0.0012592	21975	0.00186442	21975	0.000810794
21976	0.000471495	21976	0.00746625	21976	0.00226597	21976	0.00575233	21976	0.00110562	21976	0.00164074	21976	0.000827302
21977	0.000428785	21977	0.00860505	21977	0.00233072	21977	0.00507324	21977	0.00100968	21977	0.00137027	21977	0.000892063
21978	0.000402804	21978	0.00956386	21978	0.00220229	21978	0.00415827	21978	0.00098685	21978	0.00111287	21978	0.00101524
21979	0.000394393	21979	0.00982693	21979	0.00193165	21979	0.00330417	21979	0.00104692	21979	0.000907089	21979	0.0011981
21980	0.000398785	21980	0.00921772	21980	0.00163872	21980	0.00267263	21980	0.00120029	21980	0.000755678	21980	0.00142159
21981	0.000409907	21981	0.00805469	21981	0.00140841	21981	0.00226555	21981	0.0014696	21981	0.000650034	21981	0.00164571
21982	0.00042243	21982	0.00686743	21982	0.00126512	21982	0.0020487	21982	0.00189459	21982	0.000579284	21982	0.00182032
21983	0.000432523	21983	0.00601246	21983	0.00120993	21983	0.00201636	21983	0.00253314	21983	0.000535582	21983	0.00190159
21984	0.000438411	21984	0.00559363	21984	0.00123965	21984	0.00216283	21984	0.00343572	21984	0.000513145	21984	0.00187111
21985	0.000441028	21985	0.00559363	21985	0.00135746	21985	0.00246338	21985	0.00455607	21985	0.000508052	21985	0.00174413
21986	0.00044514	21986	0.00595362	21986	0.00156761	21986	0.00291611	21986	0.0056438	21986	0.000518926	21986	0.00156254
21987	0.000461495	21987	0.00658013	21987	0.00185099	21987	0.00356097	21987	0.00627183	21987	0.000546593	21987	0.00137524
21988	0.000515514	21988	0.00730703	21988	0.00211738	21988	0.00438083	21988	0.00614138	21988	0.000597247	21988	0.00122413
21989	0.000658411	21989	0.007982	21989	0.00226916	21989	0.00518166	21989	0.00538186	21989	0.000692361	21989	0.00114984
21990	0.000951402	21990	0.00866736	21990	0.00231267	21990	0.00567434	21990	0.00453503	21990	0.000896077	21990	0.00122159
21991	0.00138598	21991	0.00952925	21991	0.00237317	21991	0.00575804	21991	0.0042247	21991	0.00134136	21991	0.00155048
21992	0.00181963	21992	0.0105469	21992	0.00253874	21992	0.0056439	21992	0.00469493	21992	0.00216242	21992	0.00218667
21993	0.00204019	21993	0.011568	21993	0.00277648	21993	0.005642	21993	0.0054029	21993	0.00328562	21993	0.00289397
21994	0.00193178	21994	0.0125961	21994	0.00302165	21994	0.00587407	21994	0.00543446	21994	0.00443565	21994	0.00322667
21995	0.0015785	21995	0.0137833	21995	0.00325621	21995	0.00627544	21995	0.00458447	21995	0.00551961	21995	0.00301841
21996	0.00118785	21996	0.0151402	21996	0.00349183	21996	0.00668442	21996	0.0034778	21996	0.00658087	21996	0.00253778
21997	0.000901402	21997	0.016369	21997	0.00374231	21997	0.00687084	21997	0.00264254	21997	0.00724019	21997	0.00208571
[truncated: 18,002 more rows]

## Sheet: SupplementaryFigure3b
Variant	Condition	Relative fluorescence
MaPylRS/AzK-B	-ncAA	0.00796578
MaPylRS/AzK-B	-ncAA	0.00852837
MaPylRS/AzK-B	-ncAA	0.00887344
MaPylRS/AzK-B	-ncAA	0.0102906
MaPylRS/AzK-B	+ncAA	1.16677
MaPylRS/AzK-B	+ncAA	1.24436
MaPylRS/AzK-B	+ncAA	1.21528
MaPylRS/AzK-B	+ncAA	1.25783
MaPylRS/PhK-A	-ncAA	0.00917223
MaPylRS/PhK-A	-ncAA	0.0100625
MaPylRS/PhK-A	-ncAA	0.00930563
MaPylRS/PhK-A	-ncAA	0.0104518
MaPylRS/PhK-A	+ncAA	0.836906
MaPylRS/PhK-A	+ncAA	0.811048
MaPylRS/PhK-A	+ncAA	0.823446
MaPylRS/PhK-A	+ncAA	0.853162
MaPylRS/PrK-A	-ncAA	0.00763158
MaPylRS/PrK-A	-ncAA	0.00794921
MaPylRS/PrK-A	-ncAA	0.0101799
MaPylRS/PrK-A	-ncAA	0.00963189
MaPylRS/PrK-A	+ncAA	0.0255324
MaPylRS/PrK-A	+ncAA	0.0272577
MaPylRS/PrK-A	+ncAA	0.0297938
MaPylRS/PrK-A	+ncAA	0.0342943
NitroY-F5/3FY-D	-ncAA	0.0111209
NitroY-F5/3FY-D	-ncAA	0.00928766
NitroY-F5/3FY-D	-ncAA	0.00995705
NitroY-F5/3FY-D	-ncAA	0.0117853
NitroY-F5/3FY-D	+ncAA	0.0688002
NitroY-F5/3FY-D	+ncAA	0.0723012
NitroY-F5/3FY-D	+ncAA	0.0656463
NitroY-F5/3FY-D	+ncAA	0.0690089
WT GFP	-ncAA	1.27994
WT GFP	-ncAA	0.968015
WT GFP	-ncAA	0.860461
WT GFP	-ncAA	0.891586

[truncated: 1 more sheets: SupplementaryFigure3c]
